# Supplementary material for: ZBiotics ameliorates T2DM-induced histopathological damage in liver, kidney and adipose tissues by modulating the NOD-like receptor signaling in Wistar rats
Source: Diabetol Metab Syndr. 2025 Feb 4;17:45. doi: 10.1186/s13098-025-01600-3 (PMC11792315; doi:10.1186/s13098-025-01600-3)
Supplement: Supplementary file 3 — Additional file 3. XLSX 7674 KB [file 13098_2025_1600_MOESM3_ESM.xlsx]

## Sheet: GSE104948
ID	adj.P.Val	P.Value	t	B	logFC	Symbol	SPOT_ID
2335_at	5e-10	6.65e-14	13.9385	21.4507	1.68868	FN1	fibronectin 1
5166_at	5e-10	8.29e-14	-13.8112	21.3249	-1.74346	PDK4	pyruvate dehydrogenase kinase 4
100_at	7.47e-10	1.86e-13	13.3512	20.6828	0.897855	ADA	adenosine deaminase
53827_at	8.16e-10	2.7e-13	13.1408	20.1449	1.14398	FXYD5	FXYD domain containing ion transport regulator 5
51063_at	8.19e-10	3.39e-13	13.0151	19.9992	1.21132	CALHM2	calcium homeostasis modulator 2
7045_at	1.02e-09	5.07e-13	12.7942	19.4799	2.39614	TGFBI	transforming growth factor beta induced
953_at	1.26e-09	7.54e-13	12.5793	19.361	0.950469	ENTPD1	ectonucleoside triphosphate diphosphohydrolase 1
919_at	1.26e-09	8.34e-13	12.5247	19.2128	1.22435	CD247	CD247 molecule
3489_at	1.71e-09	1.28e-12	12.2979	18.6909	1.91038	IGFBP6	insulin like growth factor binding protein 6
56899_at	2.91e-09	2.41e-12	-11.9648	18.2702	-1.95445	ANKS1B	ankyrin repeat and sterile alpha motif domain containing 1B
1043_at	3.18e-09	2.9e-12	11.8679	17.993	2.14035	CD52	CD52 molecule
6876_at	4.39e-09	4.36e-12	11.6582	17.4743	2.12358	TAGLN	transgelin
4162_at	6.75e-09	7.26e-12	11.3993	17.0895	1.14051	MCAM	melanoma cell adhesion molecule
51155_at	3.92e-08	4.57e-11	10.4979	15.3256	0.981323	HN1	hematological and neurological expressed 1
948_at	3.92e-08	5.19e-11	10.4375	15.2545	2.12669	CD36	CD36 molecule
2014_at	3.92e-08	5.19e-11	10.4374	15.1416	1.19752	EMP3	epithelial membrane protein 3
23208_at	4.36e-08	6.14e-11	10.3573	15.0793	1.16963	SYT11	synaptotagmin 11
11314_at	4.69e-08	6.99e-11	10.2959	14.9491	1.17132	CD300A	CD300a molecule
2841_at	4.83e-08	7.6e-11	10.2568	14.8491	1.19864	GPR18	G protein-coupled receptor 18
57124_at	5.68e-08	9.4e-11	10.157	14.6302	1.13305	CD248	CD248 molecule
64131_at	6.1e-08	1.06e-10	-10.1003	14.5424	-0.972263	XYLT1	xylosyltransferase 1
7124_at	6.16e-08	1.16e-10	10.0586	14.4618	0.752888	TNF	tumor necrosis factor
154_at	6.16e-08	1.17e-10	10.0537	14.4534	1.15136	ADRB2	adrenoceptor beta 2
1524_at	9.58e-08	1.9e-10	9.82979	13.935	2.63144	CX3CR1	C-X3-C motif chemokine receptor 1
687_at	1.02e-07	2.17e-10	-9.76994	13.8489	-0.977832	KLF9	Kruppel like factor 9
962_at	1.02e-07	2.21e-10	9.76275	13.8048	2.1464	CD48	CD48 molecule
313_at	1.03e-07	2.37e-10	9.72897	13.7618	1.30748	AOAH	acyloxyacyl hydrolase
81563_at	1.03e-07	2.39e-10	-9.72533	13.7365	-1.4554	C1orf21	chromosome 1 open reading frame 21
107_at	1.05e-07	2.53e-10	-9.69956	13.6979	-0.8744	ADCY1	adenylate cyclase 1
2207_at	1.25e-07	3.11e-10	9.60587	13.4644	1.55609	FCER1G	Fc fragment of IgE receptor Ig
4277_at	1.47e-07	3.84e-10	9.51141	13.2717	1.12608	MICB	MHC class I polypeptide-related sequence B
2026_at	1.47e-07	3.91e-10	9.50348	13.2664	1.2286	ENO2	enolase 2
64321_at	1.56e-07	4.26e-10	9.46456	13.1886	1.21397	SOX17	SRY-box 17
874_at	1.57e-07	4.41e-10	9.44917	13.1556	1.0718	CBR3	carbonyl reductase 3
1436_at	1.61e-07	4.67e-10	9.42347	13.0829	1.57853	CSF1R	colony stimulating factor 1 receptor
1536_at	1.68e-07	5.01e-10	9.39197	13.0312	1.55945	CYBB	cytochrome b-245 beta chain
28526_at	1.92e-07	5.88e-10	9.32051	12.8667	0.721242	TRDC	T cell receptor delta constant
960_at	2.15e-07	6.93e-10	9.24722	12.7132	1.15471	CD44	CD44 molecule (Indian blood group)
7743_at	2.15e-07	6.92e-10	-9.24793	12.6921	-1.27266	ZNF189	zinc finger protein 189
29108_at	2.3e-07	7.65e-10	9.20318	12.6102	1.77527	PYCARD	PYD and CARD domain containing
30850_at	2.3e-07	7.8e-10	9.19468	12.5917	0.777563	CDR2L	cerebellar degeneration related protein 2 like
79778_at	2.81e-07	9.9e-10	9.09	12.3615	1.33025	MICALL2	MICAL like 2
27286_at	2.81e-07	9.99e-10	9.08572	12.3408	1.79437	SRPX2	sushi repeat containing protein, X-linked 2
3560_at	2.94e-07	1.07e-09	9.05546	12.2871	0.776748	IL2RB	interleukin 2 receptor subunit beta
23014_at	3.35e-07	1.28e-09	-8.9785	12.0831	-1.01938	FBXO21	F-box protein 21
10161_at	3.35e-07	1.28e-09	8.9782	12.0807	1.32456	LPAR6	lysophosphatidic acid receptor 6
3001_at	3.58e-07	1.39e-09	8.9406	12.0308	1.94343	GZMA	granzyme A
3689_at	3.96e-07	1.57e-09	8.88718	11.9108	1.62456	ITGB2	integrin subunit beta 2
929_at	4.07e-07	1.66e-09	8.86445	11.8488	1.6731	CD14	CD14 molecule
8038_at	4.07e-07	1.68e-09	8.85784	11.799	0.830813	ADAM12	ADAM metallopeptidase domain 12
10475_at	4.83e-07	2.04e-09	8.7753	11.6544	0.606172	TRIM38	tripartite motif containing 38
834_at	5.48e-07	2.38e-09	8.70873	11.5087	1.22515	CASP1	caspase 1
59_at	5.48e-07	2.41e-09	8.70384	11.4635	1.9419	ACTA2	actin, alpha 2, smooth muscle, aorta
51338_at	5.76e-07	2.58e-09	8.67458	11.4164	2.03907	MS4A4A	membrane spanning 4-domains A4A
1794_at	6.1e-07	2.78e-09	8.6419	11.3487	1.45702	DOCK2	dedicator of cytokinesis 2
5507_at	6.24e-07	2.9e-09	8.62447	11.3009	1.55338	PPP1R3C	protein phosphatase 1 regulatory subunit 3C
1290_at	6.49e-07	3.06e-09	8.60024	11.2536	1.63287	COL5A2	collagen type V alpha 2 chain
7351_at	7.18e-07	3.47e-09	8.54693	11.1377	1.43459	UCP2	uncoupling protein 2
695_at	7.18e-07	3.51e-09	8.54258	11.1172	0.877333	BTK	Bruton tyrosine kinase
55297_at	7.53e-07	3.74e-09	-8.51511	11.0567	-1.0582	CCDC91	coiled-coil domain containing 91
83442_at	8.11e-07	4.1e-09	8.47604	10.9715	0.728267	SH3BGRL3	SH3 domain binding glutamate rich protein like 3
4739_at	8.11e-07	4.16e-09	-8.46976	10.9585	-0.850852	NEDD9	neural precursor cell expressed, developmentally down-regulated 9
7940_at	8.6e-07	4.62e-09	8.42521	10.8612	1.38275	LST1	leukocyte specific transcript 1
1230_at	8.6e-07	4.65e-09	8.42307	10.8478	1.32325	CCR1	C-C motif chemokine receptor 1
10797_at	8.6e-07	4.7e-09	-8.41823	10.8374	-0.898606	MTHFD2	methylenetetrahydrofolate dehydrogenase (NADP+ dependent) 2, methenyltetrahydrofolate cyclohydrolase
55107_at	8.6e-07	4.5e-09	8.43678	10.7809	0.74427	ANO1	anoctamin 1
6016_at	9.68e-07	5.4e-09	8.35965	10.7098	0.777733	RIT1	Ras like without CAAX 1
64231_at	9.68e-07	5.48e-09	8.35377	10.6961	2.05478	MS4A6A	membrane spanning 4-domains A6A
4125_at	9.68e-07	5.61e-09	8.34367	10.6724	1.04201	MAN2B1	mannosidase alpha class 2B member 1
5592_at	9.68e-07	5.61e-09	-8.34376	10.6148	-0.472317	PRKG1	protein kinase, cGMP-dependent, type I
10095_at	1.03e-06	6.06e-09	8.31155	10.5882	1.01529	ARPC1B	actin related protein 2/3 complex subunit 1B
64943_at	1.04e-06	6.19e-09	8.30225	10.5689	1.05378	NT5DC2	5'-nucleotidase domain containing 2
1520_at	1.08e-06	6.53e-09	8.27986	10.5234	1.43225	CTSS	cathepsin S
29925_at	1.08e-06	6.61e-09	8.27477	10.5139	0.692745	GMPPB	GDP-mannose pyrophosphorylase B
51316_at	1.08e-06	6.74e-09	8.26685	10.4807	1.86484	PLAC8	placenta specific 8
1675_at	1.16e-06	7.28e-09	8.23401	10.4161	1.67408	CFD	complement factor D
1050_at	1.19e-06	7.57e-09	8.21775	10.3754	1.12964	CEBPA	CCAAT/enhancer binding protein alpha
51192_at	1.21e-06	7.8e-09	8.2054	10.352	0.88862	CKLF	chemokine-like factor
976_at	1.23e-06	8.07e-09	8.19123	10.3195	1.43119	ADGRE5	adhesion G protein-coupled receptor E5
22808_at	1.23e-06	8.15e-09	8.18697	10.3018	0.702796	MRAS	muscle RAS oncogene homolog
9510_at	1.23e-06	8.22e-09	8.18347	10.3007	1.64525	ADAMTS1	ADAM metallopeptidase with thrombospondin type 1 motif 1
3587_at	1.27e-06	8.75e-09	8.15746	10.2378	1.92837	IL10RA	interleukin 10 receptor subunit alpha
5376_at	1.27e-06	8.84e-09	8.15331	10.2254	1.05736	PMP22	peripheral myelin protein 22
54941_at	1.26e-06	8.53e-09	8.16783	10.2	0.739028	RNF125	ring finger protein 125
2359_at	1.31e-06	9.19e-09	8.13705	10.1632	1.31432	FPR3	formyl peptide receptor 3
3872_at	1.33e-06	9.51e-09	8.12288	10.1353	1.71618	KRT17	keratin 17
9454_at	1.35e-06	9.74e-09	8.11264	10.1205	0.733948	HOMER3	homer scaffolding protein 3
4794_at	1.44e-06	1.06e-08	8.07802	10.0507	1.23084	NFKBIE	NFKB inhibitor epsilon
1306_at	1.45e-06	1.11e-08	8.06011	10.0113	2.19891	COL15A1	collagen type XV alpha 1 chain
80342_at	1.45e-06	1.1e-08	8.06242	9.98135	1.15715	TRAF3IP3	TRAF3 interacting protein 3
7262_at	1.45e-06	1.1e-08	8.06044	9.97912	1.84834	PHLDA2	pleckstrin homology like domain family A member 2
87_at	1.5e-06	1.17e-08	8.03646	9.95225	1.30938	ACTN1	actinin alpha 1
10981_at	1.61e-06	1.27e-08	8.003	9.87986	0.740089	RAB32	RAB32, member RAS oncogene family
10403_at	1.46e-06	1.12e-08	8.05321	9.83846	0.873065	NDC80	NDC80, kinetochore complex component
1030_at	1.42e-06	1.04e-08	8.0875	9.82747	0.465363	CDKN2B	cyclin dependent kinase inhibitor 2B
5791_at	1.68e-06	1.36e-08	7.97414	9.80881	1.13925	PTPRE	protein tyrosine phosphatase, receptor type E
3915_at	1.68e-06	1.37e-08	7.97275	9.8058	0.663432	LAMC1	laminin subunit gamma 1
1896_at	1.65e-06	1.31e-08	-7.98837	9.73067	-0.363356	EDA	ectodysplasin A
4893_at	2.04e-06	1.67e-08	7.88982	9.60485	0.610282	NRAS	neuroblastoma RAS viral oncogene homolog
6275_at	2.09e-06	1.77e-08	7.86695	9.55329	1.69753	S100A4	S100 calcium binding protein A4
8477_at	2.06e-06	1.72e-08	7.87801	9.55134	1.23741	GPR65	G protein-coupled receptor 65
240_at	2.06e-06	1.72e-08	7.87837	9.54316	1.45024	ALOX5	arachidonate 5-lipoxygenase
2289_at	2.28e-06	1.94e-08	-7.82743	9.45722	-1.70326	FKBP5	FK506 binding protein 5
2219_at	2.35e-06	2.02e-08	7.81177	9.42448	2.30219	FCN1	ficolin 1
5880_at	2.35e-06	2.04e-08	7.80688	9.41669	1.43201	RAC2	ras-related C3 botulinum toxin substrate 2 (rho family, small GTP binding protein Rac2)
7535_at	2.67e-06	2.35e-08	7.75046	9.15869	0.501111	ZAP70	zeta chain of T cell receptor associated protein kinase 70
3937_at	2.91e-06	2.6e-08	7.70816	9.15606	0.679123	LCP2	lymphocyte cytosolic protein 2
8726_at	2.86e-06	2.54e-08	7.71877	9.14651	0.622705	EED	embryonic ectoderm development
23603_at	2.98e-06	2.72e-08	7.69079	9.1414	1.00607	CORO1C	coronin 1C
6659_at	3.18e-06	2.92e-08	7.66141	9.06297	1.24548	SOX4	SRY-box 4
10019_at	3.21e-06	2.98e-08	7.65391	9.05352	0.959766	SH2B3	SH2B adaptor protein 3
56938_at	2.97e-06	2.68e-08	7.69615	8.96159	0.472118	ARNTL2	aryl hydrocarbon receptor nuclear translocator like 2
9263_at	3.38e-06	3.17e-08	7.62885	8.92338	0.697519	STK17A	serine/threonine kinase 17a
7264_at	3.84e-06	3.62e-08	7.57451	8.85693	0.778885	TSTA3	tissue specific transplantation antigen P35B
389_at	3.85e-06	3.67e-08	7.56926	8.85064	1.13032	RHOC	ras homolog family member C
3460_at	3.94e-06	3.79e-08	7.55624	8.82024	0.66264	IFNGR2	interferon gamma receptor 2 (interferon gamma transducer 1)
3003_at	3.94e-06	3.82e-08	7.55291	8.77795	1.59464	GZMK	granzyme K
1396_at	4.1e-06	4.01e-08	7.53373	8.75995	1.61615	CRIP1	cysteine rich protein 1
10437_at	4.19e-06	4.2e-08	7.51435	8.7194	1.26507	IFI30	IFI30, lysosomal thiol reductase
10769_at	4.19e-06	4.21e-08	7.51409	8.71096	1.69576	PLK2	polo like kinase 2
11344_at	4.19e-06	4.22e-08	7.51286	8.70217	0.608626	TWF2	twinfilin actin binding protein 2
11098_at	4.19e-06	4.44e-08	7.49225	8.66684	1.40447	PRSS23	protease, serine 23
10560_at	4.19e-06	4.3e-08	-7.50501	8.65232	-0.993709	SLC19A2	solute carrier family 19 member 2
51435_at	4.19e-06	4.24e-08	7.51126	8.64391	0.907549	SCARA3	scavenger receptor class A member 3
8530_at	4.22e-06	4.58e-08	7.4796	8.61365	0.918174	CST7	cystatin F
6352_at	4.22e-06	4.51e-08	7.48595	8.60191	1.28175	CCL5	C-C motif chemokine ligand 5
5549_at	4.26e-06	4.73e-08	7.46697	8.59649	1.06774	PRELP	proline and arginine rich end leucine rich repeat protein
7056_at	4.26e-06	4.73e-08	7.46673	8.59398	1.35908	THBD	thrombomodulin
51311_at	4.19e-06	4.3e-08	7.50513	8.58551	0.778506	TLR8	toll like receptor 8
684959_at	4.19e-06	4.45e-08	7.49165	8.58479	0.858831	SNORA25	small nucleolar RNA, H/ACA box 25
5918_at	4.19e-06	4.41e-08	7.4947	8.57274	1.52617	RARRES1	retinoic acid receptor responder 1
9404_at	4.57e-06	5.12e-08	7.43538	8.51858	0.797288	LPXN	leupaxin
26084_at	4.26e-06	4.71e-08	-7.46849	8.51474	-1.08998	ARHGEF26	Rho guanine nucleotide exchange factor 26
2769_at	4.22e-06	4.55e-08	7.48219	8.50581	0.822855	GNA15	G protein subunit alpha 15
2146_at	4.19e-06	4.45e-08	7.49168	8.47478	0.860692	EZH2	enhancer of zeste 2 polycomb repressive complex 2 subunit
57103_at	4.73e-06	5.33e-08	7.41917	8.4684	1.11592	TIGAR	TP53 induced glycolysis regulatory phosphatase
7305_at	4.83e-06	5.52e-08	7.40473	8.44775	2.19116	TYROBP	TYRO protein tyrosine kinase binding protein
55803_at	4.89e-06	5.63e-08	7.3969	8.3988	0.839691	ADAP2	ArfGAP with dual PH domains 2
23753_at	5.02e-06	5.87e-08	7.38033	8.39226	0.74487	SDF2L1	stromal cell derived factor 2 like 1
3055_at	5.02e-06	5.9e-08	7.37821	8.36944	1.77564	HCK	HCK proto-oncogene, Src family tyrosine kinase
79899_at	4.8e-06	5.45e-08	7.41029	8.32769	0.748968	PRR5L	proline rich 5 like
7133_at	5.2e-06	6.16e-08	7.36083	8.31593	1.27405	TNFRSF1B	TNF receptor superfamily member 1B
8612_at	4.95e-06	5.74e-08	7.38946	8.31337	0.969184	PLPP2	phospholipid phosphatase 2
963_at	5.42e-06	6.55e-08	7.33636	8.28857	1.74099	CD53	CD53 molecule
3699_at	5.27e-06	6.28e-08	7.35304	8.28792	1.43712	ITIH3	inter-alpha-trypsin inhibitor heavy chain 3
10962_at	5.65e-06	6.88e-08	7.31668	8.23098	1.13062	MLLT11	myeloid/lymphoid or mixed-lineage leukemia; translocated to, 11
5172_at	5.3e-06	6.36e-08	-7.34818	8.19739	-1.11945	SLC26A4	solute carrier family 26 member 4
83483_at	5.88e-06	7.26e-08	7.29555	8.16433	1.21734	PLVAP	plasmalemma vesicle associated protein
11059_at	6.3e-06	7.83e-08	-7.26518	8.10514	-0.8158	WWP1	WW domain containing E3 ubiquitin protein ligase 1
65124_at	6.48e-06	8.16e-08	-7.24875	8.04523	-1.21737	SOWAHC	sosondowah ankyrin repeat domain family member C
10288_at	5.76e-06	7.07e-08	7.30608	8.02983	1.01564	LILRB2	leukocyte immunoglobulin like receptor B2
53829_at	6.37e-06	7.97e-08	7.25822	8.02802	1.56085	P2RY13	purinergic receptor P2Y13
4069_at	6.74e-06	8.65e-08	7.22565	8.01709	2.79008	LYZ	lysozyme
55151_at	6.6e-06	8.42e-08	-7.23635	8.01626	-0.840601	TMEM38B	transmembrane protein 38B
56652_at	6.54e-06	8.29e-08	7.24245	8.00173	0.620955	C10orf2	chromosome 10 open reading frame 2
80301_at	6.96e-06	9.05e-08	7.20765	7.97093	0.667848	PLEKHO2	pleckstrin homology domain containing O2
2037_at	7.01e-06	9.17e-08	7.2024	7.94234	0.965684	EPB41L2	erythrocyte membrane protein band 4.1 like 2
56901_at	6.74e-06	8.71e-08	7.22268	7.9323	0.698562	NDUFA4L2	NDUFA4, mitochondrial complex associated like 2
8795_at	7.04e-06	9.27e-08	7.19814	7.92367	0.679915	TNFRSF10B	TNF receptor superfamily member 10b
712_at	7.09e-06	9.39e-08	7.19282	7.91787	2.4692	C1QA	complement C1q A chain
375035_at	7.16e-06	9.55e-08	7.18651	7.90232	0.676027	SFT2D2	SFT2 domain containing 2
51118_at	7.51e-06	1.01e-07	7.16267	7.85658	0.567434	UTP11	UTP11, small subunit processome component homolog (S. cerevisiae)
55131_at	7.49e-06	1e-07	7.16615	7.85097	0.621192	RBM28	RNA binding motif protein 28
10123_at	7.55e-06	1.03e-07	7.1558	7.81692	1.69584	ARL4C	ADP ribosylation factor like GTPase 4C
11326_at	7.57e-06	1.05e-07	7.14875	7.81183	1.69634	VSIG4	V-set and immunoglobulin domain containing 4
79581_at	7.57e-06	1.05e-07	7.14742	7.80242	0.616545	SLC52A2	solute carrier family 52 member 2
5999_at	7.55e-06	1.03e-07	7.15628	7.79728	1.39958	RGS4	regulator of G-protein signaling 4
713_at	7.57e-06	1.05e-07	7.14942	7.78991	2.12341	C1QB	complement C1q B chain
79713_at	7.74e-06	1.08e-07	7.13617	7.75957	0.590315	IGFLR1	IGF like family receptor 1
55577_at	7.95e-06	1.13e-07	7.11868	7.75809	0.646054	NAGK	N-acetylglucosamine kinase
3142_at	8.05e-06	1.15e-07	7.11149	7.72358	1.39286	HLX	H2.0 like homeobox
5577_at	8.2e-06	1.19e-07	-7.09968	7.71508	-1.13928	PRKAR2B	protein kinase cAMP-dependent type II regulatory subunit beta
8445_at	7.84e-06	1.11e-07	7.12682	7.69586	0.859484	DYRK2	dual specificity tyrosine phosphorylation regulated kinase 2
2717_at	8.45e-06	1.25e-07	7.08126	7.66067	0.509043	GLA	galactosidase alpha
11082_at	8.36e-06	1.22e-07	-7.08971	7.65875	-1.95064	ESM1	endothelial cell specific molecule 1
871_at	8.51e-06	1.26e-07	7.07629	7.65041	0.948822	SERPINH1	serpin family H member 1
1594_at	8.45e-06	1.24e-07	-7.08266	7.63844	-2.39145	CYP27B1	cytochrome P450 family 27 subfamily B member 1
7424_at	8.64e-06	1.29e-07	7.06795	7.62277	1.4703	VEGFC	vascular endothelial growth factor C
7805_at	8.96e-06	1.38e-07	7.04131	7.56589	1.55462	LAPTM5	lysosomal protein transmembrane 5
55914_at	8.96e-06	1.38e-07	-7.04218	7.5632	-0.756719	ERBIN	erbb2 interacting protein
4839_at	8.96e-06	1.38e-07	7.04225	7.55406	0.580235	NOP2	NOP2 nucleolar protein
55016_at	7.78e-06	1.09e-07	7.13219	7.53167	0.789814	2024-03-01	membrane associated ring-CH-type finger 1
56892_at	9.17e-06	1.43e-07	7.02547	7.52765	1.34249	C8orf4	chromosome 8 open reading frame 4
5499_at	9.22e-06	1.45e-07	7.02132	7.51852	0.961043	PPP1CA	protein phosphatase 1 catalytic subunit alpha
56905_at	8.96e-06	1.38e-07	7.04081	7.5052	0.545561	C15orf39	chromosome 15 open reading frame 39
1513_at	9.32e-06	1.48e-07	7.01315	7.4924	0.995591	CTSK	cathepsin K
2919_at	9.17e-06	1.43e-07	7.02758	7.48156	1.93344	CXCL1	C-X-C motif chemokine ligand 1
4313_at	9.4e-06	1.5e-07	7.00744	7.4678	1.37818	MMP2	matrix metallopeptidase 2
1740_at	8.8e-06	1.32e-07	-7.05862	7.44625	-0.880895	DLG2	discs large MAGUK scaffold protein 2
2940_at	9.16e-06	1.42e-07	-7.0298	7.43335	-0.92537	GSTA3	glutathione S-transferase alpha 3
23166_at	9.67e-06	1.56e-07	6.99227	7.41105	0.664679	STAB1	stabilin 1
29992_at	9.32e-06	1.48e-07	7.01269	7.40052	0.664479	PILRA	paired immunoglobin like type 2 receptor alpha
3669_at	9.82e-06	1.59e-07	6.98427	7.39554	1.15212	ISG20	interferon stimulated exonuclease gene 20
22936_at	9.55e-06	1.53e-07	-6.99898	7.38965	-0.859649	ELL2	elongation factor for RNA polymerase II 2
432_at	8.96e-06	1.38e-07	7.04064	7.35069	0.569027	ASGR1	asialoglycoprotein receptor 1
11000_at	1.04e-05	1.71e-07	6.95623	7.35016	0.901879	SLC27A3	solute carrier family 27 member 3
9770_at	1.03e-05	1.68e-07	6.9642	7.34025	1.1259	RASSF2	Ras association domain family member 2
81575_at	1.05e-05	1.73e-07	-6.95177	7.3363	-1.43701	APOLD1	apolipoprotein L domain containing 1
6775_at	1.05e-05	1.74e-07	6.94924	7.29344	1.09813	STAT4	signal transducer and activator of transcription 4
1831_at	1.13e-05	1.89e-07	-6.91838	7.27172	-1.13499	TSC22D3	TSC22 domain family member 3
26032_at	8.17e-06	1.18e-07	7.1036	7.26286	0.54022	SUSD5	sushi domain containing 5
1277_at	1.06e-05	1.76e-07	6.94482	7.22552	1.75678	COL1A1	collagen type I alpha 1
60673_at	1.17e-05	2e-07	6.89532	7.20019	1.01287	ATG101	autophagy related 101
1579_at	1.14e-05	1.92e-07	-6.91078	7.19112	-1.41701	CYP4A11	cytochrome P450 family 4 subfamily A member 11
2200_at	1.16e-05	1.97e-07	6.90158	7.17974	0.987665	FBN1	fibrillin 1
116372_at	1.15e-05	1.94e-07	6.90703	7.16091	1.48748	LYPD1	LY6/PLAUR domain containing 1
23643_at	1.2e-05	2.06e-07	6.8839	7.14072	1.34238	LY96	lymphocyte antigen 96
7837_at	1.23e-05	2.12e-07	6.87163	7.14022	1.21319	PXDN	peroxidasin
3635_at	1.2e-05	2.05e-07	6.88517	7.11392	0.545316	INPP5D	inositol polyphosphate-5-phosphatase D
3357_at	1.28e-05	2.23e-07	6.85272	7.05842	2.75246	HTR2B	5-hydroxytryptamine receptor 2B
894_at	1.25e-05	2.17e-07	6.86366	7.04825	0.824608	CCND2	cyclin D2
5732_at	1.29e-05	2.26e-07	6.84676	7.04104	1.34304	PTGER2	prostaglandin E receptor 2
55366_at	1.36e-05	2.42e-07	-6.82112	7.00568	-0.535144	LGR4	leucine rich repeat containing G protein-coupled receptor 4
5947_at	1.38e-05	2.45e-07	6.81613	6.98588	0.825545	RBP1	retinol binding protein 1
2982_at	1.39e-05	2.49e-07	6.80893	6.97644	1.18221	GUCY1A3	guanylate cyclase 1 soluble subunit alpha
10513_at	1.4e-05	2.52e-07	-6.80514	6.97154	-0.594408	APPBP2	amyloid beta precursor protein binding protein 2
1311_at	1.29e-05	2.27e-07	6.84581	6.97102	2.13341	COMP	cartilage oligomeric matrix protein
5777_at	1.4e-05	2.53e-07	6.803	6.96038	0.886153	PTPN6	protein tyrosine phosphatase, non-receptor type 6
26278_at	1.39e-05	2.48e-07	6.81072	6.93505	1.29112	SACS	sacsin molecular chaperone
309_at	1.53e-05	2.81e-07	6.76283	6.87104	0.760836	ANXA6	annexin A6
25816_at	1.59e-05	2.92e-07	6.74749	6.81688	1.34144	TNFAIP8	TNF alpha induced protein 8
837_at	1.59e-05	2.94e-07	6.7448	6.8014	0.696319	CASP4	caspase 4
10462_at	1.52e-05	2.77e-07	6.76811	6.77697	1.19734	CLEC10A	C-type lectin domain family 10 member A
1515_at	1.67e-05	3.13e-07	-6.72047	6.77351	-1.82586	CTSV	cathepsin V
26136_at	1.63e-05	3.04e-07	6.73233	6.76714	0.879991	TES	testin LIM domain protein
112464_at	1.69e-05	3.19e-07	6.7136	6.73347	1.14812	PRKCDBP	protein kinase C delta binding protein
55003_at	1.68e-05	3.16e-07	6.71712	6.66024	0.749607	PAK1IP1	PAK1 interacting protein 1
719_at	1.8e-05	3.42e-07	6.68606	6.65497	1.31093	C3AR1	complement component 3a receptor 1
1445_at	1.86e-05	3.55e-07	6.67171	6.64033	0.578874	CSK	c-src tyrosine kinase
23625_at	1.87e-05	3.61e-07	6.66491	6.62146	0.578139	FAM89B	family with sequence similarity 89 member B
2015_at	1.76e-05	3.34e-07	6.69526	6.60613	0.732224	ADGRE1	adhesion G protein-coupled receptor E1
57333_at	1.86e-05	3.56e-07	6.67022	6.56685	0.564414	RCN3	reticulocalbin 3
1278_at	1.99e-05	3.87e-07	6.63875	6.55755	2.65687	COL1A2	collagen type I alpha 2 chain
54997_at	1.87e-05	3.63e-07	6.6633	6.54188	0.913099	TESC	tescalcin
3759_at	2.04e-05	4.01e-07	6.62427	6.49921	1.02566	KCNJ2	potassium voltage-gated channel subfamily J member 2
10184_at	2.09e-05	4.15e-07	6.6118	6.45401	0.626567	LHFPL2	lipoma HMGIC fusion partner-like 2
80324_at	2e-05	3.9e-07	6.635	6.44866	0.499122	PUS1	pseudouridylate synthase 1
8882_at	2.18e-05	4.34e-07	6.59389	6.4093	0.647062	ZPR1	ZPR1 zinc finger
80231_at	1.63e-05	3.01e-07	6.73523	6.37611	0.586609	CXorf21	chromosome X open reading frame 21
836_at	2.26e-05	4.55e-07	6.57585	6.36869	0.583123	CASP3	caspase 3
64780_at	2.2e-05	4.39e-07	6.59005	6.36218	1.00295	MICAL1	microtubule associated monooxygenase, calponin and LIM domain containing 1
55740_at	2.35e-05	4.76e-07	6.55811	6.31393	0.795948	ENAH	enabled homolog (Drosophila)
23176_at	2.42e-05	5e-07	6.53946	6.30269	0.494931	2024-09-08	septin 8
9266_at	2.48e-05	5.16e-07	6.52732	6.27136	0.536476	CYTH2	cytohesin 2
23467_at	2.26e-05	4.57e-07	6.57386	6.24535	0.615203	NPTXR	neuronal pentraxin receptor
254102_at	2.37e-05	4.85e-07	6.55146	6.22781	0.46105	EHBP1L1	EH domain binding protein 1 like 1
581_at	2.42e-05	4.96e-07	6.54256	6.21111	0.713361	BAX	BCL2 associated X, apoptosis regulator
5480_at	2.63e-05	5.59e-07	6.49645	6.20334	0.84103	PPIC	peptidylprolyl isomerase C
8436_at	2.54e-05	5.35e-07	-6.51338	6.19534	-1.09119	SDPR	serum deprivation response
3932_at	2.43e-05	5.04e-07	6.53677	6.18898	0.964679	LCK	LCK proto-oncogene, Src family tyrosine kinase
2760_at	2.57e-05	5.46e-07	6.50565	6.18638	0.373695	GM2A	GM2 ganglioside activator
9111_at	2.63e-05	5.66e-07	6.49207	6.18373	0.915958	NMI	N-myc and STAT interactor
57228_at	2.64e-05	5.71e-07	6.48857	6.15606	0.761615	SMAGP	small cell adhesion glycoprotein
5294_at	2e-05	3.92e-07	6.63329	6.15461	0.490552	PIK3CG	phosphatidylinositol-4,5-bisphosphate 3-kinase catalytic subunit gamma
64854_at	2.68e-05	5.85e-07	-6.47912	6.14858	-1.12131	USP46	ubiquitin specific peptidase 46
27235_at	2.64e-05	5.73e-07	6.48698	6.12739	0.670129	COQ2	coenzyme Q2, polyprenyltransferase
7873_at	2.76e-05	6.12e-07	6.46194	6.1231	0.82866	MANF	mesencephalic astrocyte derived neurotrophic factor
1815_at	2.25e-05	4.52e-07	-6.57884	6.11788	-0.352217	DRD4	dopamine receptor D4
864_at	2.52e-05	5.29e-07	6.5181	6.11737	0.628907	RUNX3	runt related transcription factor 3
1606_at	2.49e-05	5.21e-07	6.52386	6.11216	0.505856	DGKA	diacylglycerol kinase alpha
8685_at	2.56e-05	5.4e-07	6.50996	6.1087	0.674457	MARCO	macrophage receptor with collagenous structure
10535_at	2.68e-05	5.83e-07	6.48061	6.10479	0.443939	RNASEH2A	ribonuclease H2 subunit A
25895_at	2.71e-05	5.97e-07	-6.47126	6.10247	-0.577944	METTL21B	methyltransferase like 21B
857_at	2.76e-05	6.18e-07	6.4582	6.09548	1.01127	CAV1	caveolin 1
1643_at	2.78e-05	6.25e-07	6.45396	6.0699	0.729813	DDB2	damage specific DNA binding protein 2
27237_at	2.76e-05	6.17e-07	-6.45843	6.06742	-0.784731	ARHGEF16	Rho guanine nucleotide exchange factor 16
11322_at	2.68e-05	5.88e-07	6.47691	6.06055	0.42828	TMC6	transmembrane channel like 6
51744_at	2.63e-05	5.67e-07	6.4914	6.05454	0.498804	CD244	CD244 molecule
22846_at	2.86e-05	6.52e-07	6.43726	6.01853	0.560531	VASH1	vasohibin 1
54463_at	2.95e-05	6.86e-07	-6.41798	6.01517	-0.887391	FAM134B	family with sequence similarity 134 member B
5836_at	2.9e-05	6.67e-07	6.42843	6.00141	1.03779	PYGL	phosphorylase, glycogen, liver
81553_at	2.63e-05	5.61e-07	6.49503	6.00078	0.695947	FAM49A	family with sequence similarity 49 member A
64834_at	2.95e-05	6.86e-07	6.41809	5.99542	0.712634	ELOVL1	ELOVL fatty acid elongase 1
4818_at	2.81e-05	6.37e-07	6.44652	5.98064	1.0318	NKG7	natural killer cell granule protein 7
6347_at	2.95e-05	6.87e-07	6.41733	5.9772	2.17501	CCL2	C-C motif chemokine ligand 2
7163_at	3.06e-05	7.17e-07	-6.4012	5.94916	-0.616685	TPD52	tumor protein D52
11010_at	2.96e-05	6.91e-07	6.41519	5.93961	1.09161	GLIPR1	GLI pathogenesis related 1
3955_at	2.87e-05	6.58e-07	6.43407	5.93622	0.416343	LFNG	LFNG O-fucosylpeptide 3-beta-N-acetylglucosaminyltransferase
2690_at	3.16e-05	7.46e-07	-6.38576	5.93038	-1.14536	GHR	growth hormone receptor
55619_at	2.81e-05	6.33e-07	6.44862	5.92208	1.06402	DOCK10	dedicator of cytokinesis 10
4747_at	2.81e-05	6.37e-07	6.44617	5.88764	1.29835	NEFL	neurofilament, light polypeptide
627_at	2.71e-05	6e-07	6.46948	5.87466	0.803983	BDNF	brain derived neurotrophic factor
58529_at	3.26e-05	7.72e-07	-6.37261	5.87104	-1.01987	MYOZ1	myozenin 1
6489_at	2.37e-05	4.86e-07	6.55062	5.85988	0.471362	ST8SIA1	ST8 alpha-N-acetyl-neuraminide alpha-2,8-sialyltransferase 1
2350_at	3.26e-05	7.76e-07	6.37081	5.85329	1.0778	FOLR2	folate receptor beta
5336_at	3.47e-05	8.3e-07	-6.34483	5.82369	-1.97586	PLCG2	phospholipase C gamma 2
6355_at	3.08e-05	7.24e-07	6.39715	5.80471	1.40484	CCL8	C-C motif chemokine ligand 8
10381_at	3.44e-05	8.2e-07	6.34944	5.76233	0.603943	TUBB3	tubulin beta 3 class III
34_at	3.63e-05	8.8e-07	-6.32271	5.75573	-0.675852	ACADM	acyl-CoA dehydrogenase, C-4 to C-12 straight chain
7058_at	3.62e-05	8.75e-07	6.32458	5.73603	1.99471	THBS2	thrombospondin 2
55010_at	2.87e-05	6.56e-07	6.43518	5.63889	0.332427	PARPBP	PARP1 binding protein
3182_at	4.12e-05	1.03e-06	6.26355	5.62996	0.511587	HNRNPAB	heterogeneous nuclear ribonucleoprotein A/B
7754_at	3.76e-05	9.15e-07	-6.30791	5.62347	-0.528114	ZNF204P	zinc finger protein 204, pseudogene
22941_at	3.84e-05	9.39e-07	-6.29787	5.62309	-0.801248	SHANK2	SH3 and multiple ankyrin repeat domains 2
7291_at	3.61e-05	8.69e-07	6.32721	5.60065	0.953486	TWIST1	twist family bHLH transcription factor 1
4521_at	3.96e-05	9.74e-07	6.28399	5.58559	0.627293	NUDT1	nudix hydrolase 1
760_at	4.27e-05	1.07e-06	-6.24863	5.57806	-1.40948	CA2	carbonic anhydrase 2
8707_at	4.12e-05	1.02e-06	-6.26584	5.5483	-1.47245	B3GALT2	beta-1,3-galactosyltransferase 2
4837_at	4.29e-05	1.08e-06	6.24438	5.52869	2.07728	NNMT	nicotinamide N-methyltransferase
6372_at	4.12e-05	1.03e-06	6.2633	5.51465	2.76627	CXCL6	C-X-C motif chemokine ligand 6
10417_at	4.43e-05	1.13e-06	6.22661	5.51248	1.49481	SPON2	spondin 2
3394_at	4.43e-05	1.14e-06	6.22478	5.49028	1.48897	IRF8	interferon regulatory factor 8
1894_at	3.96e-05	9.7e-07	6.28537	5.48926	0.751087	ECT2	epithelial cell transforming 2
912_at	3.56e-05	8.54e-07	6.33395	5.4831	0.695398	CD1D	CD1d molecule
10493_at	4.57e-05	1.19e-06	6.2078	5.47952	0.448702	VAT1	vesicle amine transport 1
57669_at	4.43e-05	1.13e-06	-6.22605	5.47111	-0.675513	EPB41L5	erythrocyte membrane protein band 4.1 like 5
1031_at	4.41e-05	1.12e-06	6.22981	5.46956	0.623218	CDKN2C	cyclin dependent kinase inhibitor 2C
9046_at	4.32e-05	1.09e-06	6.24072	5.4694	0.629041	DOK2	docking protein 2
3101_at	4.29e-05	1.08e-06	6.24492	5.46901	0.545935	HK3	hexokinase 3
56943_at	4.54e-05	1.17e-06	-6.21311	5.46712	-0.431141	ENY2	ENY2, transcription and export complex 2 subunit
1893_at	4.65e-05	1.22e-06	6.19778	5.4616	2.58383	ECM1	extracellular matrix protein 1
26011_at	4.11e-05	1.01e-06	6.26844	5.45839	0.862153	TENM4	teneurin transmembrane protein 4
6447_at	4.41e-05	1.12e-06	6.23166	5.43681	1.77832	SCG5	secretogranin V
4628_at	4.75e-05	1.27e-06	6.18381	5.41743	0.531815	MYH10	myosin, heavy chain 10, non-muscle
3995_at	4.64e-05	1.22e-06	6.19941	5.41081	0.645891	FADS3	fatty acid desaturase 3
1289_at	4.44e-05	1.14e-06	6.22271	5.39496	0.914554	COL5A1	collagen type V alpha 1
4615_at	4.87e-05	1.31e-06	6.17134	5.38981	0.607043	MYD88	myeloid differentiation primary response 88
79709_at	4.74e-05	1.25e-06	6.18782	5.37835	0.388135	COLGALT1	collagen beta(1-O)galactosyltransferase 1
284119_at	4.78e-05	1.28e-06	6.18042	5.37826	0.523836	PTRF	polymerase I and transcript release factor
9837_at	4.57e-05	1.19e-06	6.20881	5.36519	0.993519	GINS1	GINS complex subunit 1
23452_at	4.6e-05	1.2e-06	6.20419	5.35741	0.513977	ANGPTL2	angiopoietin like 2
23283_at	4.87e-05	1.31e-06	6.1698	5.34446	0.573199	CSTF2T	cleavage stimulation factor subunit 2, tau variant
1363_at	4.7e-05	1.24e-06	6.19286	5.33117	1.21484	CPE	carboxypeptidase E
28999_at	4.87e-05	1.32e-06	-6.16698	5.31017	-0.543328	KLF15	Kruppel like factor 15
949_at	4.75e-05	1.27e-06	6.18337	5.29715	0.470053	SCARB1	scavenger receptor class B member 1
7978_at	4.87e-05	1.31e-06	6.17096	5.26752	0.450785	MTERF1	mitochondrial transcription termination factor 1
3059_at	5.56e-05	1.59e-06	6.09799	5.18562	1.1488	HCLS1	hematopoietic cell-specific Lyn substrate 1
9413_at	5.44e-05	1.55e-06	6.10827	5.17777	0.7806	FAM189A2	family with sequence similarity 189 member A2
9586_at	4.93e-05	1.34e-06	6.16153	5.17468	0.771708	CREB5	cAMP responsive element binding protein 5
827_at	5.19e-05	1.43e-06	6.13716	5.16998	1.1222	CAPN6	calpain 6
79071_at	5.22e-05	1.46e-06	6.13079	5.16554	0.473134	ELOVL6	ELOVL fatty acid elongase 6
3683_at	4.75e-05	1.27e-06	6.18339	5.16457	0.556413	ITGAL	integrin subunit alpha L
3109_at	5.76e-05	1.67e-06	6.07842	5.15127	0.903103	HLA-DMB	major histocompatibility complex, class II, DM beta
3339_at	5.2e-05	1.44e-06	6.13414	5.14811	0.483121	HSPG2	heparan sulfate proteoglycan 2
5788_at	5.35e-05	1.5e-06	6.11987	5.13739	1.07576	PTPRC	protein tyrosine phosphatase, receptor type C
56005_at	5.76e-05	1.67e-06	6.07779	5.13336	0.55831	MYDGF	myeloid derived growth factor
27122_at	5.76e-05	1.67e-06	6.07926	5.1318	1.56146	DKK3	dickkopf WNT signaling pathway inhibitor 3
23670_at	5.76e-05	1.66e-06	-6.08202	5.12881	-0.961054	TMEM2	transmembrane protein 2
7846_at	5.96e-05	1.76e-06	6.05856	5.11622	0.81684	TUBA1A	tubulin alpha 1a
10859_at	5.44e-05	1.55e-06	6.1072	5.11565	0.640535	LILRB1	leukocyte immunoglobulin like receptor B1
1307_at	5.35e-05	1.51e-06	6.1167	5.11291	1.2454	COL16A1	collagen type XVI alpha 1 chain
51330_at	5.88e-05	1.72e-06	6.06669	5.10576	1.61957	TNFRSF12A	TNF receptor superfamily member 12A
25960_at	5.64e-05	1.62e-06	6.09136	5.10226	0.520524	ADGRA2	adhesion G protein-coupled receptor A2
363_at	5.35e-05	1.51e-06	-6.11753	5.09961	-0.420182	AQP6	aquaporin 6
51302_at	5.19e-05	1.43e-06	-6.13773	5.08678	-0.539325	CYP39A1	cytochrome P450 family 39 subfamily A member 1
4741_at	5.19e-05	1.42e-06	6.13947	5.07692	0.917992	NEFM	neurofilament, medium polypeptide
80014_at	5.76e-05	1.67e-06	-6.07988	5.0695	-0.592721	WWC2	WW and C2 domain containing 2
23180_at	6.05e-05	1.82e-06	6.04679	5.06906	0.823929	RFTN1	raftlin, lipid raft linker 1
25859_at	5.2e-05	1.44e-06	-6.13436	5.06639	-0.366916	PART1	prostate androgen-regulated transcript 1 (non-protein coding)
9242_at	5.2e-05	1.45e-06	6.13314	5.05814	0.769818	MSC	musculin
1191_at	6.08e-05	1.83e-06	6.04384	5.03838	1.73457	CLU	clusterin
10287_at	6e-05	1.79e-06	6.05193	5.03675	0.590572	RGS19	regulator of G-protein signaling 19
2331_at	5.95e-05	1.75e-06	6.06011	5.03536	1.07161	FMOD	fibromodulin
4281_at	6.05e-05	1.81e-06	6.0474	5.02895	0.723953	MID1	midline 1
9582_at	5.14e-05	1.4e-06	6.14457	5.02885	0.898383	APOBEC3B	apolipoprotein B mRNA editing enzyme catalytic subunit 3B
80176_at	5.92e-05	1.74e-06	-6.06304	5.02489	-0.935514	SPSB1	splA/ryanodine receptor domain and SOCS box containing 1
26256_at	4.87e-05	1.32e-06	6.16791	5.02033	0.383631	CABYR	calcium binding tyrosine phosphorylation regulated
7704_at	5.98e-05	1.78e-06	-6.05482	5.00584	-1.92699	ZBTB16	zinc finger and BTB domain containing 16
51303_at	6.15e-05	1.87e-06	6.03585	5.00267	0.906078	FKBP11	FK506 binding protein 11
79095_at	6.15e-05	1.87e-06	6.03624	5.00043	0.832277	C9orf16	chromosome 9 open reading frame 16
9957_at	5.41e-05	1.53e-06	6.11172	4.98005	0.724642	HS3ST1	heparan sulfate-glucosamine 3-sulfotransferase 1
2193_at	6.25e-05	1.91e-06	6.02705	4.96955	0.642385	FARSA	phenylalanyl-tRNA synthetase alpha subunit
4607_at	6.1e-05	1.84e-06	-6.04127	4.96124	-0.351341	MYBPC3	myosin binding protein C, cardiac
7076_at	6.66e-05	2.07e-06	5.9977	4.95724	0.948474	TIMP1	TIMP metallopeptidase inhibitor 1
55332_at	6.72e-05	2.1e-06	5.99222	4.91499	0.815144	DRAM1	DNA damage regulated autophagy modulator 1
2201_at	5.8e-05	1.69e-06	6.07396	4.89558	0.93079	FBN2	fibrillin 2
55254_at	6.66e-05	2.07e-06	5.99805	4.88955	0.393367	TMEM39A	transmembrane protein 39A
1033_at	5.98e-05	1.78e-06	6.05383	4.86361	0.492842	CDKN3	cyclin dependent kinase inhibitor 3
81855_at	6.95e-05	2.18e-06	5.97784	4.86027	0.712391	SFXN3	sideroflexin 3
3428_at	7.03e-05	2.21e-06	5.97256	4.85848	0.76487	IFI16	interferon gamma inducible protein 16
9201_at	5.35e-05	1.5e-06	6.11889	4.85357	0.655862	DCLK1	doublecortin like kinase 1
10460_at	6.3e-05	1.94e-06	6.023	4.84058	0.556424	TACC3	transforming acidic coiled-coil containing protein 3
4815_at	6.66e-05	2.06e-06	5.9989	4.82223	0.573949	NINJ2	ninjurin 2
26119_at	7.16e-05	2.26e-06	5.96456	4.81107	0.47437	LDLRAP1	low density lipoprotein receptor adaptor protein 1
5216_at	7.35e-05	2.34e-06	5.95156	4.80552	1.04565	PFN1	profilin 1
23175_at	7.21e-05	2.29e-06	-5.95982	4.80436	-0.681324	LPIN1	lipin 1
10265_at	5.87e-05	1.72e-06	6.06859	4.79418	0.331033	IRX5	iroquois homeobox 5
7059_at	7.21e-05	2.28e-06	5.96109	4.79046	0.562028	THBS3	thrombospondin 3
9124_at	7.8e-05	2.51e-06	5.92514	4.77143	0.667972	PDLIM1	PDZ and LIM domain 1
7941_at	5.98e-05	1.78e-06	6.05403	4.72552	1.171	PLA2G7	phospholipase A2 group VII
2770_at	7.76e-05	2.48e-06	5.92902	4.72386	0.80703	GNAI1	G protein subunit alpha i1
7127_at	7.76e-05	2.49e-06	5.92803	4.72305	0.550779	TNFAIP2	TNF alpha induced protein 2
586_at	6.22e-05	1.9e-06	6.03006	4.71395	0.69832	BCAT1	branched chain amino acid transaminase 1
5025_at	8.02e-05	2.6e-06	5.91109	4.68499	0.602884	P2RX4	purinergic receptor P2X 4
11174_at	6.7e-05	2.08e-06	5.99487	4.66	0.341088	ADAMTS6	ADAM metallopeptidase with thrombospondin type 1 motif 6
391_at	8.31e-05	2.76e-06	5.88925	4.65714	0.534387	RHOG	ras homolog family member G
9448_at	8.13e-05	2.67e-06	5.90198	4.65083	0.754965	MAP4K4	mitogen-activated protein kinase kinase kinase kinase 4
3779_at	8e-05	2.58e-06	5.91382	4.64912	0.867036	KCNMB1	potassium calcium-activated channel subfamily M regulatory beta subunit 1
10875_at	8.45e-05	2.81e-06	5.88204	4.6433	0.718777	FGL2	fibrinogen like 2
9120_at	6.47e-05	1.99e-06	6.01186	4.64053	0.48711	SLC16A6	solute carrier family 16 member 6
637_at	8.02e-05	2.6e-06	5.91166	4.62977	0.615368	BID	BH3 interacting domain death agonist
79689_at	6.15e-05	1.87e-06	6.03537	4.61681	0.604519	STEAP4	STEAP4 metalloreductase
9055_at	8.08e-05	2.63e-06	5.90681	4.61389	0.993736	PRC1	protein regulator of cytokinesis 1
29901_at	8.19e-05	2.69e-06	5.8983	4.60874	0.807703	SAC3D1	SAC3 domain containing 1
6509_at	8.21e-05	2.71e-06	5.89624	4.60669	0.450309	SLC1A4	solute carrier family 1 member 4
3676_at	6.79e-05	2.12e-06	5.9877	4.58418	0.81919	ITGA4	integrin subunit alpha 4
30817_at	7.49e-05	2.39e-06	5.94371	4.56441	0.781592	ADGRE2	adhesion G protein-coupled receptor E2
79836_at	8.08e-05	2.64e-06	-5.90642	4.56217	-0.527844	LONRF3	LON peptidase N-terminal domain and ring finger 3
1522_at	8.89e-05	2.98e-06	5.85984	4.53661	0.878195	CTSZ	cathepsin Z
7584_at	8.69e-05	2.9e-06	5.87052	4.53292	0.460265	ZNF35	zinc finger protein 35
2720_at	9.17e-05	3.14e-06	5.83997	4.53017	0.623551	GLB1	galactosidase beta 1
718_at	9.13e-05	3.1e-06	5.84548	4.5271	2.28107	C3	complement component 3
80345_at	8.31e-05	2.76e-06	5.8896	4.51944	0.527848	ZSCAN16	zinc finger and SCAN domain containing 16
9540_at	9.17e-05	3.14e-06	5.84074	4.51457	0.818453	TP53I3	tumor protein p53 inducible protein 3
55816_at	9.11e-05	3.08e-06	5.84775	4.50805	1.01495	DOK5	docking protein 5
2538_at	7.82e-05	2.52e-06	-5.9234	4.50719	-1.59974	G6PC	glucose-6-phosphatase catalytic subunit
64699_at	8.08e-05	2.64e-06	5.90538	4.50718	0.680762	TMPRSS3	transmembrane protease, serine 3
10312_at	9.17e-05	3.14e-06	5.84048	4.50612	1.00795	TCIRG1	T-cell immune regulator 1, ATPase H+ transporting V0 subunit a3
51363_at	9.09e-05	3.06e-06	5.84962	4.50586	0.93188	CHST15	carbohydrate (N-acetylgalactosamine 4-sulfate 6-O) sulfotransferase 15
23531_at	9.23e-05	3.17e-06	5.83652	4.49538	0.743059	MMD	monocyte to macrophage differentiation associated
23580_at	9.17e-05	3.15e-06	-5.8398	4.48831	-0.481671	CDC42EP4	CDC42 effector protein 4
51657_at	9.31e-05	3.21e-06	5.83172	4.48779	0.806977	STYXL1	serine/threonine/tyrosine interacting-like 1
1535_at	9.37e-05	3.26e-06	5.82643	4.4867	0.735688	CYBA	cytochrome b-245 alpha chain
7139_at	9.5e-05	3.35e-06	-5.81581	4.47958	-1.17411	TNNT2	troponin T2, cardiac type
3087_at	8.89e-05	2.98e-06	5.8603	4.47638	1.26316	HHEX	hematopoietically expressed homeobox
3479_at	9.13e-05	3.1e-06	-5.84521	4.47552	-1.6702	IGF1	insulin like growth factor 1
7993_at	9.26e-05	3.19e-06	5.83465	4.46154	0.492869	UBXN8	UBX domain protein 8
26509_at	9.68e-05	3.43e-06	5.80699	4.45497	0.754017	MYOF	myoferlin
10006_at	9.5e-05	3.36e-06	-5.81523	4.44531	-0.594987	ABI1	abl interactor 1
920_at	9.5e-05	3.33e-06	5.81829	4.43119	0.549573	CD4	CD4 molecule
7168_at	9.91e-05	3.54e-06	5.79555	4.42158	0.827945	TPM1	tropomyosin 1 (alpha)
50619_at	9.08e-05	3.05e-06	5.8512	4.40676	0.397888	DEF6	DEF6, guanine nucleotide exchange factor
633_at	0.0001	3.59e-06	5.79056	4.39517	0.946273	BGN	biglycan
5187_at	9.87e-05	3.52e-06	-5.79795	4.39471	-1.02772	PER1	period circadian clock 1
51066_at	9.5e-05	3.34e-06	5.81731	4.39128	0.851495	SSUH2	ssu-2 homolog (C. elegans)
109_at	9.37e-05	3.26e-06	5.8267	4.38941	0.592884	ADCY3	adenylate cyclase 3
5199_at	9.5e-05	3.35e-06	5.81657	4.36546	0.672036	CFP	complement factor properdin
7456_at	9.43e-05	3.3e-06	5.8221	4.36526	0.453368	WIPF1	WAS/WASL interacting protein family member 1
2131_at	0.000102	3.67e-06	5.78137	4.36135	0.720997	EXT1	exostosin glycosyltransferase 1
7538_at	0.000102	3.7e-06	-5.77891	4.358	-0.870562	ZFP36	ZFP36 ring finger protein
10631_at	0.000105	3.82e-06	5.76655	4.35786	1.6472	POSTN	periostin
80131_at	8.21e-05	2.71e-06	5.89556	4.31466	0.435083	LRRC8E	leucine rich repeat containing 8 family member E
165_at	0.000105	3.87e-06	5.76147	4.31429	1.67759	AEBP1	AE binding protein 1
64067_at	9.84e-05	3.5e-06	-5.80005	4.30011	-0.657665	NPAS3	neuronal PAS domain protein 3
29982_at	0.0001	3.61e-06	5.78838	4.28106	0.562172	NRBF2	nuclear receptor binding factor 2
4688_at	0.000105	3.85e-06	5.76422	4.2801	1.79626	NCF2	neutrophil cytosolic factor 2
54187_at	0.000105	3.91e-06	5.75783	4.27652	0.626529	NANS	N-acetylneuraminate synthase
29015_at	0.000105	3.86e-06	5.763	4.27413	0.620667	SLC43A3	solute carrier family 43 member 3
79690_at	0.000102	3.71e-06	5.77785	4.27145	0.665126	GAL3ST4	galactose-3-O-sulfotransferase 4
9051_at	9.37e-05	3.25e-06	5.82727	4.26428	0.406715	PSTPIP1	proline-serine-threonine phosphatase interacting protein 1
9158_at	0.00011	4.16e-06	5.7346	4.25233	0.493462	FIBP	FGF1 intracellular binding protein
5239_at	0.000104	3.78e-06	5.7711	4.2421	0.451816	PGM5	phosphoglucomutase 5
4854_at	0.000104	3.79e-06	5.7701	4.21486	0.404135	NOTCH3	notch 3
890_at	9.38e-05	3.27e-06	5.8251	4.20275	0.409482	CCNA2	cyclin A2
2123_at	0.000108	4.05e-06	5.74485	4.19207	1.68023	EVI2A	ecotropic viral integration site 2A
1718_at	0.000114	4.33e-06	5.71977	4.18019	0.932168	DHCR24	24-dehydrocholesterol reductase
10157_at	0.000105	3.87e-06	-5.76151	4.17891	-0.580223	AASS	aminoadipate-semialdehyde synthase
26002_at	0.000112	4.24e-06	5.72797	4.17792	1.92209	MOXD1	monooxygenase DBH like 1
26502_at	0.000115	4.39e-06	5.71495	4.17546	0.841006	NARF	nuclear prelamin A recognition factor
23493_at	0.000105	3.82e-06	5.76645	4.17185	0.691441	HEY2	hes related family bHLH transcription factor with YRPW motif 2
5699_at	0.000116	4.47e-06	5.70759	4.16927	0.875972	PSMB10	proteasome subunit beta 10
9099_at	0.000105	3.93e-06	-5.75617	4.14101	-0.68471	USP2	ubiquitin specific peptidase 2
3659_at	0.000118	4.58e-06	5.69876	4.1398	0.757104	IRF1	interferon regulatory factor 1
9532_at	0.00011	4.16e-06	5.73447	4.13843	1.27861	BAG2	BCL2 associated athanogene 2
9997_at	0.000118	4.61e-06	5.69642	4.1097	0.994658	SCO2	SCO2 cytochrome c oxidase assembly protein
10746_at	0.000108	4.04e-06	-5.74606	4.10902	-0.37582	MAP3K2	mitogen-activated protein kinase kinase kinase 2
5979_at	0.000105	3.91e-06	5.75848	4.10753	0.49816	RET	ret proto-oncogene
22876_at	0.000119	4.64e-06	5.69409	4.09661	0.523874	INPP5F	inositol polyphosphate-5-phosphatase F
9470_at	0.000122	4.83e-06	5.67847	4.09632	0.533627	EIF4E2	eukaryotic translation initiation factor 4E family member 2
54829_at	0.000118	4.6e-06	5.69746	4.09337	1.3077	ASPN	asporin
2642_at	0.000109	4.11e-06	-5.7389	4.09009	-0.469934	GCGR	glucagon receptor
6694_at	0.000108	4.02e-06	-5.74808	4.08995	-0.345441	SPP2	secreted phosphoprotein 2
27040_at	0.000114	4.33e-06	5.71988	4.08617	0.653352	LAT	linker for activation of T-cells
9450_at	0.000121	4.76e-06	5.68458	4.07969	0.938507	LY86	lymphocyte antigen 86
23082_at	0.000114	4.35e-06	5.71817	4.07912	0.644939	PPRC1	peroxisome proliferator-activated receptor gamma, coactivator-related 1
991_at	0.000112	4.23e-06	5.72884	4.07345	0.804763	CDC20	cell division cycle 20
53346_at	0.000115	4.41e-06	5.71297	4.0723	0.711482	TM6SF1	transmembrane 6 superfamily member 1
5427_at	0.000117	4.52e-06	5.70341	4.05602	0.499471	POLE2	polymerase (DNA) epsilon 2, accessory subunit
55752_at	0.000127	5.02e-06	-5.66439	4.04767	-0.550217	2024-09-11	septin 11
9235_at	0.000122	4.83e-06	5.6785	4.03919	1.05169	IL32	interleukin 32
51022_at	0.000128	5.11e-06	5.65753	4.03388	0.684132	GLRX2	glutaredoxin 2
57761_at	0.000121	4.75e-06	5.68534	4.02971	0.49586	TRIB3	tribbles pseudokinase 3
51379_at	0.000133	5.39e-06	5.63803	3.98874	0.610684	CRLF3	cytokine receptor like factor 3
7409_at	0.000118	4.55e-06	5.7013	3.98827	0.676422	VAV1	vav guanine nucleotide exchange factor 1
6039_at	0.000129	5.19e-06	5.65214	3.98518	1.69937	RNASE6	ribonuclease A family member k6
5118_at	0.000129	5.17e-06	5.65343	3.97807	0.947586	PCOLCE	procollagen C-endopeptidase enhancer
70_at	0.00012	4.7e-06	5.68899	3.9741	0.4773	ACTC1	actin, alpha, cardiac muscle 1
23597_at	0.000136	5.55e-06	5.62669	3.96594	0.575992	ACOT9	acyl-CoA thioesterase 9
84561_at	0.000115	4.4e-06	5.71357	3.96568	0.668931	SLC12A8	solute carrier family 12 member 8
4254_at	0.0001	3.6e-06	5.78916	3.93785	0.318262	KITLG	KIT ligand
57109_at	0.000135	5.5e-06	5.62993	3.93138	0.631369	REXO4	REX4 homolog, 3'-5' exonuclease
54974_at	0.000129	5.17e-06	5.65315	3.92969	0.575877	THG1L	tRNA-histidine guanylyltransferase 1 like
55165_at	0.000105	3.89e-06	5.75958	3.92897	0.767414	CEP55	centrosomal protein 55
84617_at	0.000142	5.91e-06	5.60354	3.92743	0.632324	TUBB6	tubulin beta 6 class V
116496_at	0.000131	5.29e-06	5.6445	3.92611	1.11371	FAM129A	family with sequence similarity 129 member A
57502_at	0.000105	3.84e-06	5.7647	3.92549	0.695964	NLGN4X	neuroligin 4, X-linked
734_at	0.000128	5.09e-06	-5.6591	3.92513	-0.434305	OSGIN2	oxidative stress induced growth inhibitor family member 2
4907_at	0.00014	5.82e-06	5.60927	3.9245	1.7152	NT5E	5'-nucleotidase ecto
51651_at	0.000138	5.67e-06	5.61857	3.92334	0.467616	PTRH2	peptidyl-tRNA hydrolase 2
200424_at	0.000132	5.33e-06	-5.64177	3.91895	-0.430707	TET3	tet methylcytosine dioxygenase 3
6790_at	0.000129	5.14e-06	5.65524	3.90811	0.560675	AURKA	aurora kinase A
11151_at	0.000134	5.46e-06	5.63326	3.90289	1.21136	CORO1A	coronin 1A
9397_at	0.000139	5.75e-06	5.61349	3.89037	0.630627	NMT2	N-myristoyltransferase 2
55733_at	0.000135	5.53e-06	5.62829	3.88519	0.585245	HHAT	hedgehog acyltransferase
56061_at	0.00014	5.77e-06	5.612	3.88331	0.600694	UBFD1	ubiquitin family domain containing 1
1040_at	0.000135	5.48e-06	-5.63139	3.87548	-0.672573	CDS1	CDP-diacylglycerol synthase 1
7090_at	0.000129	5.2e-06	5.65146	3.85333	0.392528	TLE3	transducin like enhancer of split 3
113146_at	0.000118	4.58e-06	5.69863	3.8389	0.567007	AHNAK2	AHNAK nucleoprotein 2
253982_at	0.000139	5.74e-06	5.61419	3.83375	0.641473	ASPHD1	aspartate beta-hydroxylase domain containing 1
65244_at	0.000136	5.57e-06	5.62548	3.83091	0.48291	SPATS2	spermatogenesis associated serine rich 2
355_at	0.00014	5.82e-06	5.60905	3.82184	0.864222	FAS	Fas cell surface death receptor
11259_at	0.000153	6.44e-06	5.57117	3.79646	1.05005	FILIP1L	filamin A interacting protein 1 like
23294_at	0.000157	6.8e-06	-5.55059	3.78148	-0.693653	ANKS1A	ankyrin repeat and sterile alpha motif domain containing 1A
28969_at	0.000155	6.69e-06	5.55695	3.77673	0.742876	BZW2	basic leucine zipper and W2 domains 2
64318_at	0.000154	6.5e-06	5.56749	3.77651	0.616153	NOC3L	NOC3 like DNA replication regulator
23012_at	0.000155	6.62e-06	5.56073	3.77242	0.418766	STK38L	serine/threonine kinase 38 like
7903_at	0.00012	4.68e-06	5.69027	3.77057	0.402754	ST8SIA4	ST8 alpha-N-acetyl-neuraminide alpha-2,8-sialyltransferase 4
3212_at	0.000157	6.86e-06	5.54753	3.76814	0.654568	HOXB2	homeobox B2
4035_at	0.00015	6.32e-06	5.57846	3.75782	0.389997	LRP1	LDL receptor related protein 1
683_at	0.000155	6.58e-06	-5.56315	3.75353	-0.788473	BST1	bone marrow stromal cell antigen 1
4017_at	0.000145	6.06e-06	5.5937	3.7426	0.49673	LOXL2	lysyl oxidase like 2
3710_at	0.000155	6.57e-06	5.56379	3.74106	0.585841	ITPR3	inositol 1,4,5-trisphosphate receptor type 3
55251_at	0.000162	7.13e-06	-5.53326	3.74006	-0.785763	PCMTD2	protein-L-isoaspartate (D-aspartate) O-methyltransferase domain containing 2
8877_at	0.000148	6.2e-06	5.58555	3.73891	0.694014	SPHK1	sphingosine kinase 1
7378_at	0.000157	6.82e-06	5.55001	3.7381	0.847291	UPP1	uridine phosphorylase 1
9057_at	0.000144	6e-06	5.59758	3.72831	0.357869	SLC7A6	solute carrier family 7 member 6
81578_at	0.000153	6.42e-06	5.57255	3.71702	1.06459	COL21A1	collagen type XXI alpha 1 chain
79848_at	0.000155	6.64e-06	-5.55985	3.70458	-0.463362	CSPP1	centrosome and spindle pole associated protein 1
715_at	0.000167	7.43e-06	5.51777	3.70203	0.683549	C1R	complement C1r subcomponent
11135_at	0.000161	7.05e-06	5.53751	3.67881	0.489342	CDC42EP1	CDC42 effector protein 1
55720_at	0.000155	6.66e-06	5.55868	3.67827	0.389325	TSR1	TSR1, ribosome maturation factor
54509_at	0.000155	6.56e-06	5.56422	3.67736	0.450501	RHOF	ras homolog family member F (in filopodia)
79864_at	0.000155	6.68e-06	-5.55727	3.66202	-0.409476	C11orf63	chromosome 11 open reading frame 63
7216_at	0.000143	5.94e-06	5.60113	3.66189	0.496147	TRO	trophinin
2264_at	0.000161	7.09e-06	-5.53537	3.64316	-0.955688	FGFR4	fibroblast growth factor receptor 4
6655_at	0.000161	7.03e-06	-5.53863	3.63516	-0.338971	SOS2	SOS Ras/Rho guanine nucleotide exchange factor 2
56548_at	0.000155	6.65e-06	5.55918	3.63366	0.61627	CHST7	carbohydrate sulfotransferase 7
8793_at	0.000155	6.67e-06	5.55794	3.62593	0.454265	TNFRSF10D	TNF receptor superfamily member 10d
26503_at	0.000173	7.78e-06	-5.50078	3.62507	-0.62879	SLC17A5	solute carrier family 17 member 5
84525_at	0.000177	7.99e-06	5.49067	3.60709	1.44905	HOPX	HOP homeobox
3371_at	0.00018	8.2e-06	5.48081	3.56452	1.28357	TNC	tenascin C
6793_at	0.000179	8.12e-06	5.48446	3.53386	0.587802	STK10	serine/threonine kinase 10
915_at	0.000173	7.73e-06	5.50292	3.5107	0.926329	CD3D	CD3d molecule
10894_at	0.000166	7.33e-06	5.5229	3.49867	1.03769	LYVE1	lymphatic vessel endothelial hyaluronan receptor 1
942_at	0.000161	7.09e-06	5.53553	3.49112	0.647516	CD86	CD86 molecule
1234_at	0.000191	8.75e-06	5.45686	3.48539	0.8822	CCR5	C-C motif chemokine receptor 5 (gene/pseudogene)
5917_at	0.000198	9.28e-06	5.43502	3.48061	0.527556	RARS	arginyl-tRNA synthetase
4758_at	0.000196	9.14e-06	5.44069	3.4788	0.585667	NEU1	neuraminidase 1 (lysosomal sialidase)
341_at	0.000191	8.78e-06	5.4556	3.47793	0.962519	APOC1	apolipoprotein C1
729230_at	0.000173	7.76e-06	5.50154	3.47461	0.96269	CCR2	C-C motif chemokine receptor 2
10261_at	0.000155	6.71e-06	5.55595	3.47444	1.07935	IGSF6	immunoglobulin superfamily member 6
28639_at	0.000185	8.44e-06	5.4704	3.46364	1.30422	TRBC1	T cell receptor beta constant 1
58477_at	0.0002	9.39e-06	5.4305	3.46056	0.4788	SRPRB	SRP receptor beta subunit
5806_at	0.000158	6.89e-06	5.54599	3.45944	1.72272	PTX3	pentraxin 3
10114_at	0.000167	7.44e-06	-5.51705	3.44612	-0.405679	HIPK3	homeodomain interacting protein kinase 3
25924_at	0.000178	8.06e-06	-5.4876	3.44564	-0.840318	MYRIP	myosin VIIA and Rab interacting protein
7511_at	0.0002	9.46e-06	5.42774	3.44213	0.431267	XPNPEP1	X-prolyl aminopeptidase 1
2000_at	0.000198	9.27e-06	5.43519	3.43224	0.509794	ELF4	E74 like ETS transcription factor 4
23704_at	0.000181	8.22e-06	5.47995	3.42615	0.862675	KCNE4	potassium voltage-gated channel subfamily E regulatory subunit 4
2743_at	0.000167	7.46e-06	5.51611	3.42206	0.787955	GLRB	glycine receptor beta
3002_at	0.000193	8.91e-06	5.45002	3.41792	1.09823	GZMB	granzyme B
51499_at	0.000208	9.9e-06	5.41088	3.4115	0.428668	TRIAP1	TP53 regulated inhibitor of apoptosis 1
57125_at	0.000168	7.52e-06	5.51328	3.40304	0.74992	PLXDC1	plexin domain containing 1
9050_at	0.000167	7.46e-06	5.51618	3.40071	0.656157	PSTPIP2	proline-serine-threonine phosphatase interacting protein 2
55281_at	0.000209	9.97e-06	5.40803	3.3966	0.62977	TMEM140	transmembrane protein 140
4830_at	0.000211	1.01e-05	5.40285	3.39524	0.676529	NME1	NME/NM23 nucleoside diphosphate kinase 1
2304_at	0.000157	6.79e-06	5.55166	3.38103	0.880148	FOXE1	forkhead box E1
6558_at	0.0002	9.43e-06	5.42889	3.37302	0.524983	SLC12A2	solute carrier family 12 member 2
1378_at	0.000201	9.51e-06	-5.42588	3.36757	-0.790386	CR1	complement component 3b/4b receptor 1 (Knops blood group)
28954_at	0.000198	9.3e-06	5.43396	3.36387	0.539249	REM1	RRAD and GEM like GTPase 1
56934_at	0.000212	1.02e-05	-5.40089	3.36082	-1.45114	CA10	carbonic anhydrase 10
54910_at	0.000215	1.04e-05	5.39342	3.35547	0.641515	SEMA4C	semaphorin 4C
8303_at	0.000196	9.08e-06	5.44306	3.35466	0.392577	SNN	stannin
50856_at	0.00019	8.71e-06	5.45856	3.35094	0.736258	CLEC4A	C-type lectin domain family 4 member A
55106_at	0.000197	9.2e-06	5.43796	3.34662	0.780824	SLFN12	schlafen family member 12
6608_at	0.000206	9.77e-06	-5.4156	3.34239	-0.460937	SMO	smoothened, frizzled class receptor
23351_at	0.000216	1.04e-05	5.3912	3.33529	0.423172	KHNYN	KH and NYN domain containing
56935_at	0.000217	1.05e-05	5.38853	3.33285	0.71191	SMCO4	single-pass membrane protein with coiled-coil domains 4
55022_at	0.000191	8.79e-06	5.45513	3.33156	0.899789	PID1	phosphotyrosine interaction domain containing 1
10282_at	0.000219	1.06e-05	5.38403	3.32593	0.457815	BET1	Bet1 golgi vesicular membrane trafficking protein
3880_at	0.00022	1.07e-05	5.38139	3.31657	2.25945	KRT19	keratin 19
8420_at	0.000155	6.56e-06	5.56424	3.31641	0.375465	SNHG3	small nucleolar RNA host gene 3
7473_at	0.000194	8.97e-06	-5.44756	3.31328	-0.781649	WNT3	Wnt family member 3
79070_at	0.000213	1.03e-05	5.39775	3.30376	0.938268	KDELC1	KDEL motif containing 1
1474_at	0.000181	8.26e-06	5.47812	3.30157	0.979439	CST6	cystatin E/M
6362_at	0.000173	7.78e-06	5.50079	3.29882	1.03173	CCL18	C-C motif chemokine ligand 18
2526_at	0.000211	1.01e-05	5.4045	3.28665	0.388926	FUT4	fucosyltransferase 4
3615_at	0.000233	1.16e-05	5.35174	3.27087	1.19257	IMPDH2	inosine monophosphate dehydrogenase 2
951_at	0.000196	9.16e-06	5.43974	3.26985	0.916044	CD37	CD37 molecule
2542_at	0.00023	1.14e-05	-5.35841	3.25883	-0.778969	SLC37A4	solute carrier family 37 member 4
51284_at	0.000175	7.88e-06	5.49582	3.25317	0.556148	TLR7	toll like receptor 7
7097_at	0.000223	1.1e-05	5.37273	3.24665	1.18512	TLR2	toll like receptor 2
284021_at	0.000172	7.67e-06	5.50572	3.2449	0.527886	MILR1	mast cell immunoglobulin like receptor 1
5987_at	0.000231	1.15e-05	5.35545	3.24356	0.348564	TRIM27	tripartite motif containing 27
2274_at	0.000236	1.18e-05	5.34445	3.23956	1.19887	FHL2	four and a half LIM domains 2
6624_at	0.000226	1.12e-05	5.36613	3.22455	0.644318	FSCN1	fascin actin-bundling protein 1
2564_at	0.000194	8.98e-06	5.44717	3.21714	0.5935	GABRE	gamma-aminobutyric acid type A receptor epsilon subunit
7277_at	0.000237	1.19e-05	5.34161	3.21304	0.780543	TUBA4A	tubulin alpha 4a
6241_at	0.000196	9.12e-06	5.44123	3.2089	1.1336	RRM2	ribonucleotide reductase regulatory subunit M2
56253_at	0.000166	7.34e-06	5.52255	3.20386	0.668453	CRTAM	cytotoxic and regulatory T-cell molecule
3903_at	0.000226	1.11e-05	5.36759	3.19515	0.648368	LAIR1	leukocyte associated immunoglobulin like receptor 1
10810_at	0.00024	1.21e-05	-5.33662	3.19251	-0.600486	WASF3	WAS protein family member 3
7086_at	0.000237	1.19e-05	5.34108	3.18013	0.614497	TKT	transketolase
64374_at	0.000246	1.26e-05	5.3212	3.16587	0.864837	SIL1	SIL1 nucleotide exchange factor
914_at	0.000233	1.16e-05	5.35111	3.16133	0.942882	CD2	CD2 molecule
6532_at	0.00022	1.08e-05	-5.37928	3.16017	-0.495758	SLC6A4	solute carrier family 6 member 4
1759_at	0.000238	1.2e-05	5.33939	3.16008	1.00204	DNM1	dynamin 1
417_at	0.000214	1.03e-05	-5.39577	3.15437	-0.30797	ART1	ADP-ribosyltransferase 1
5994_at	0.000201	9.53e-06	-5.42485	3.15261	-0.333905	RFXAP	regulatory factor X associated protein
5877_at	0.000245	1.24e-05	5.32582	3.15016	0.34427	RABIF	RAB interacting factor
4023_at	0.000245	1.24e-05	-5.32625	3.14562	-1.88093	LPL	lipoprotein lipase
4082_at	0.000226	1.11e-05	5.36828	3.14424	1.10102	MARCKS	myristoylated alanine rich protein kinase C substrate
1503_at	0.000245	1.24e-05	5.32556	3.14256	0.71776	CTPS1	CTP synthase 1
10112_at	0.000216	1.04e-05	5.3908	3.12624	0.86988	KIF20A	kinesin family member 20A
54480_at	0.000248	1.27e-05	5.31795	3.12612	0.595067	CHPF2	chondroitin polymerizing factor 2
55726_at	0.000248	1.28e-05	5.31655	3.12158	0.492356	ASUN	asunder, spermatogenesis regulator
8506_at	0.000241	1.22e-05	5.33438	3.1156	0.463099	CNTNAP1	contactin associated protein 1
84759_at	0.000254	1.31e-05	5.30525	3.10137	0.423444	PCGF1	polycomb group ring finger 1
2968_at	0.000235	1.18e-05	5.34655	3.09992	0.640505	GTF2H4	general transcription factor IIH subunit 4
2570_at	0.000233	1.16e-05	-5.35157	3.09684	-0.363082	GABRR2	gamma-aminobutyric acid type A receptor rho2 subunit
6494_at	0.000244	1.23e-05	5.32918	3.09661	0.519733	SIPA1	signal-induced proliferation-associated 1
1464_at	0.000227	1.12e-05	5.36441	3.07894	0.59358	CSPG4	chondroitin sulfate proteoglycan 4
54863_at	0.000247	1.27e-05	5.31904	3.07415	0.681681	TOR4A	torsin family 4 member A
4050_at	0.000248	1.28e-05	5.31612	3.06997	1.2829	LTB	lymphotoxin beta
2038_at	0.000212	1.02e-05	-5.39973	3.06164	-0.368149	EPB42	erythrocyte membrane protein band 4.2
24147_at	0.000252	1.3e-05	5.30904	3.04624	0.755575	FJX1	four jointed box 1
3988_at	0.000283	1.49e-05	5.25738	3.04421	0.595467	LIPA	lipase A, lysosomal acid type
5998_at	0.000266	1.39e-05	5.28402	3.04263	0.560558	RGS3	regulator of G-protein signaling 3
4542_at	0.000264	1.37e-05	5.28967	3.03968	1.12612	MYO1F	myosin IF
79585_at	0.000246	1.26e-05	5.32229	3.0385	0.365024	CORO7	coronin 7
3936_at	0.000269	1.42e-05	5.2775	3.0355	1.16042	LCP1	lymphocyte cytosolic protein 1
54847_at	0.000209	9.95e-06	5.4089	3.03194	0.586995	SIDT1	SID1 transmembrane family member 1
10551_at	0.00023	1.14e-05	5.3588	3.02755	1.0929	AGR2	anterior gradient 2, protein disulphide isomerase family member
101927681_at	0.000221	1.08e-05	5.3774	3.02385	0.622924	LOC101927681	5E5 antigen-like
6530_at	0.000223	1.09e-05	-5.37435	3.02336	-0.65621	SLC6A2	solute carrier family 6 member 2
1292_at	0.000255	1.32e-05	5.30405	3.02104	1.08184	COL6A2	collagen type VI alpha 2
10799_at	0.000264	1.37e-05	5.29021	3.01247	0.43449	RPP40	ribonuclease P/MRP subunit p40
8565_at	0.000285	1.51e-05	5.25362	3.00914	0.49292	YARS	tyrosyl-tRNA synthetase
2151_at	0.000219	1.06e-05	5.38385	2.98622	0.407838	F2RL2	coagulation factor II thrombin receptor like 2
55509_at	0.000268	1.41e-05	5.27928	2.9711	0.438803	BATF3	basic leucine zipper ATF-like transcription factor 3
10695_at	0.000278	1.47e-05	5.2644	2.96828	0.380667	CNPY3	canopy FGF signaling regulator 3
4306_at	0.000291	1.54e-05	-5.24561	2.95491	-0.643037	NR3C2	nuclear receptor subfamily 3 group C member 2
1475_at	0.000264	1.38e-05	5.28786	2.94981	1.4626	CSTA	cystatin A
4616_at	0.000301	1.6e-05	-5.23186	2.94221	-0.962472	GADD45B	growth arrest and DNA damage inducible beta
79866_at	0.00025	1.29e-05	5.31321	2.92247	0.438724	BORA	bora, aurora kinase A activator
10539_at	0.000304	1.62e-05	5.22762	2.91934	0.442338	GLRX3	glutaredoxin 3
23508_at	0.000246	1.26e-05	5.32194	2.91813	0.407797	TTC9	tetratricopeptide repeat domain 9
1444_at	0.000259	1.35e-05	-5.29665	2.90914	-0.35577	CSHL1	chorionic somatomammotropin hormone like 1
26287_at	0.000266	1.4e-05	5.28264	2.90608	0.765952	ANKRD2	ankyrin repeat domain 2
11253_at	0.000308	1.64e-05	5.22198	2.89851	0.827281	MAN1B1	mannosidase alpha class 1B member 1
1786_at	0.00031	1.66e-05	5.21875	2.88737	0.720858	DNMT1	DNA (cytosine-5-)-methyltransferase 1
54843_at	0.000273	1.44e-05	5.27218	2.87353	0.865822	SYTL2	synaptotagmin like 2
11213_at	0.000266	1.39e-05	-5.28472	2.84787	-0.72917	IRAK3	interleukin 1 receptor associated kinase 3
5887_at	0.000332	1.79e-05	-5.18947	2.84423	-0.493238	RAD23B	RAD23 homolog B, nucleotide excision repair protein
6351_at	0.000321	1.73e-05	5.20363	2.83399	1.18103	CCL4	C-C motif chemokine ligand 4
4232_at	0.00033	1.78e-05	5.1929	2.83066	2.3359	MEST	mesoderm specific transcript
57035_at	0.000331	1.78e-05	5.19155	2.8214	0.602835	RSRP1	arginine and serine rich protein 1
10659_at	0.000298	1.58e-05	5.23675	2.79741	0.687907	CELF2	CUGBP, Elav-like family member 2
7186_at	0.000316	1.69e-05	5.21143	2.78813	0.382634	TRAF2	TNF receptor associated factor 2
6586_at	0.000336	1.83e-05	5.183	2.76753	0.575856	SLIT3	slit guidance ligand 3
3223_at	0.000347	1.92e-05	5.16515	2.75903	0.860545	HOXC6	homeobox C6
6710_at	0.000332	1.8e-05	-5.18878	2.73492	-0.591368	SPTB	spectrin beta, erythrocytic
3071_at	0.000332	1.8e-05	5.18866	2.73159	0.499465	NCKAP1L	NCK associated protein 1 like
8869_at	0.000342	1.87e-05	5.17324	2.71305	0.70534	ST3GAL5	ST3 beta-galactoside alpha-2,3-sialyltransferase 5
3838_at	0.000365	2.05e-05	5.13929	2.70857	0.809556	KPNA2	karyopherin subunit alpha 2
8863_at	0.000342	1.88e-05	-5.17275	2.70815	-0.732143	PER3	period circadian clock 3
85453_at	0.000365	2.06e-05	-5.13837	2.6872	-0.669116	TSPYL5	TSPY like 5
25903_at	0.000346	1.9e-05	5.16751	2.67717	1.19776	OLFML2B	olfactomedin like 2B
57192_at	0.000355	1.97e-05	5.15529	2.67438	0.517737	MCOLN1	mucolipin 1
8490_at	0.00036	2.02e-05	5.14603	2.67295	0.965984	RGS5	regulator of G-protein signaling 5
51611_at	0.000337	1.84e-05	5.18112	2.66736	0.437582	DPH5	diphthamide biosynthesis 5
6662_at	0.00034	1.85e-05	5.1781	2.64358	1.10784	SOX9	SRY-box 9
441024_at	0.000346	1.91e-05	-5.16685	2.64026	-0.485153	MTHFD2L	methylenetetrahydrofolate dehydrogenase (NADP+ dependent) 2-like
1293_at	0.000365	2.05e-05	5.1397	2.64019	2.05735	COL6A3	collagen type VI alpha 3 chain
29100_at	0.00038	2.16e-05	5.12134	2.63947	0.372415	TMEM208	transmembrane protein 208
10228_at	0.000356	1.98e-05	5.15282	2.63587	0.346896	STX6	syntaxin 6
8460_at	0.000379	2.14e-05	5.12391	2.62556	0.605047	TPST1	tyrosylprotein sulfotransferase 1
7008_at	0.000341	1.86e-05	-5.17529	2.61768	-0.347312	TEF	TEF, PAR bZIP transcription factor
6533_at	0.000319	1.71e-05	5.20732	2.61631	0.283454	SLC6A6	solute carrier family 6 member 6
10181_at	0.000389	2.22e-05	5.10997	2.61538	0.390068	RBM5	RNA binding motif protein 5
55621_at	0.000356	1.98e-05	5.15288	2.60024	0.603707	TRMT1	tRNA methyltransferase 1
10072_at	0.000387	2.2e-05	5.11412	2.59735	0.427197	DPP3	dipeptidyl peptidase 3
5429_at	0.000266	1.39e-05	5.28549	2.58867	0.206748	POLH	polymerase (DNA) eta
27253_at	0.00038	2.16e-05	5.12126	2.5873	1.0867	PCDH17	protocadherin 17
90865_at	0.000308	1.64e-05	5.22227	2.58668	1.32322	IL33	interleukin 33
3977_at	0.000352	1.95e-05	-5.159	2.5831	-0.653376	LIFR	leukemia inhibitory factor receptor alpha
64285_at	0.000391	2.24e-05	5.10799	2.57614	0.459426	RHBDF1	rhomboid 5 homolog 1
7298_at	0.000389	2.22e-05	5.1104	2.57476	0.892512	TYMS	thymidylate synthetase
11186_at	0.000394	2.26e-05	5.10375	2.57289	0.492183	RASSF1	Ras association domain family member 1
5001_at	0.000341	1.86e-05	5.17645	2.57011	0.264586	ORC5	origin recognition complex subunit 5
473_at	0.00036	2.02e-05	-5.14637	2.55778	-0.267712	RERE	arginine-glutamic acid dipeptide repeats
54478_at	0.000351	1.94e-05	5.16115	2.5497	0.487821	FAM64A	family with sequence similarity 64 member A
60598_at	0.000358	2e-05	5.14946	2.54058	1.30324	KCNK15	potassium two pore domain channel subfamily K member 15
4067_at	0.000397	2.28e-05	5.1004	2.53664	1.03367	LYN	LYN proto-oncogene, Src family tyrosine kinase
55379_at	0.000439	2.57e-05	5.05561	2.50629	0.438719	LRRC59	leucine rich repeat containing 59
50861_at	0.000355	1.97e-05	5.1554	2.50117	0.536153	STMN3	stathmin 3
54360_at	0.000343	1.88e-05	5.17139	2.49774	0.606601	CYTL1	cytokine like 1
7746_at	0.000408	2.36e-05	5.08783	2.49537	0.444912	ZSCAN9	zinc finger and SCAN domain containing 9
4012_at	0.000324	1.75e-05	5.19969	2.48981	0.406262	LNPEP	leucyl/cystinyl aminopeptidase
23108_at	0.000404	2.33e-05	5.09182	2.47425	0.942988	RAP1GAP2	RAP1 GTPase activating protein 2
22891_at	0.000359	2.01e-05	5.1477	2.47118	0.441926	ZNF365	zinc finger protein 365
55315_at	0.00042	2.45e-05	5.07442	2.46047	0.521316	SLC29A3	solute carrier family 29 member 3
9245_at	0.000389	2.23e-05	5.10959	2.45854	0.756705	GCNT3	glucosaminyl (N-acetyl) transferase 3, mucin type
2628_at	0.00046	2.74e-05	-5.03232	2.44706	-0.88938	GATM	glycine amidinotransferase
8914_at	0.000392	2.24e-05	5.1065	2.43431	0.277772	TIMELESS	timeless circadian clock
65992_at	0.000457	2.72e-05	5.03553	2.42446	0.73759	DDRGK1	DDRGK domain containing 1
51339_at	0.000401	2.31e-05	5.09513	2.41259	1.34621	DACT1	dishevelled binding antagonist of beta catenin 1
9023_at	0.000357	1.99e-05	5.15066	2.40792	0.920655	CH25H	cholesterol 25-hydroxylase
1359_at	0.00042	2.45e-05	5.0744	2.39713	1.91382	CPA3	carboxypeptidase A3
54020_at	0.000418	2.43e-05	5.07704	2.39105	0.378007	SLC37A1	solute carrier family 37 member 1
7275_at	0.000425	2.49e-05	-5.06865	2.39087	-0.324949	TUB	tubby bipartite transcription factor
23246_at	0.000434	2.54e-05	5.0608	2.37631	0.519942	BOP1	block of proliferation 1
23623_at	0.000485	2.9e-05	5.01124	2.35563	0.423496	RUSC1	RUN and SH3 domain containing 1
7157_at	0.000407	2.35e-05	5.0894	2.35121	0.48765	TP53	tumor protein p53
5164_at	0.000466	2.78e-05	-5.0268	2.34458	-0.568511	PDK2	pyruvate dehydrogenase kinase 2
6004_at	0.000446	2.63e-05	5.04803	2.32165	0.428628	RGS16	regulator of G-protein signaling 16
9734_at	0.000444	2.62e-05	5.04943	2.31588	0.652999	HDAC9	histone deacetylase 9
6999_at	0.000365	2.06e-05	5.13871	2.31255	0.805529	TDO2	tryptophan 2,3-dioxygenase
9750_at	0.000464	2.77e-05	-5.02895	2.3112	-0.594528	FAM65B	family with sequence similarity 65 member B
2242_at	0.000446	2.64e-05	5.04677	2.30657	0.491064	FES	FES proto-oncogene, tyrosine kinase
1022_at	0.0005	3.01e-05	4.99757	2.29938	0.569311	CDK7	cyclin dependent kinase 7
3570_at	0.000449	2.66e-05	-5.04379	2.29765	-0.529182	IL6R	interleukin 6 receptor
9533_at	0.000496	2.98e-05	5.00111	2.29746	0.393135	POLR1C	polymerase (RNA) I subunit C
55759_at	0.000506	3.06e-05	4.99175	2.29578	0.543483	WDR12	WD repeat domain 12
1154_at	0.000496	2.98e-05	-5.00119	2.29319	-0.806865	CISH	cytokine inducible SH2 containing protein
2135_at	0.000513	3.1e-05	4.98637	2.29174	0.427852	EXTL2	exostosin like glycosyltransferase 2
3841_at	0.00042	2.44e-05	-5.07552	2.28831	-0.36515	KPNA5	karyopherin subunit alpha 5
55858_at	0.000517	3.14e-05	4.98133	2.28581	0.467162	TMEM165	transmembrane protein 165
4141_at	0.000516	3.13e-05	4.98252	2.28462	0.539819	MARS	methionyl-tRNA synthetase
7096_at	0.000424	2.48e-05	5.07003	2.26642	1.29102	TLR1	toll like receptor 1
1638_at	0.000408	2.36e-05	-5.08722	2.26519	-0.348297	DCT	dopachrome tautomerase
1301_at	0.000397	2.29e-05	5.0994	2.25986	0.829717	COL11A1	collagen type XI alpha 1 chain
79228_at	0.000455	2.7e-05	5.03795	2.25435	0.736594	THOC6	THO complex 6
858_at	0.000524	3.2e-05	4.97439	2.24952	0.812774	CAV2	caveolin 2
115290_at	0.000523	3.2e-05	-4.97503	2.24404	-0.943353	FBXO17	F-box protein 17
6274_at	0.000443	2.6e-05	5.05199	2.23468	0.438342	S100A3	S100 calcium binding protein A3
784_at	0.000517	3.15e-05	4.98075	2.22696	0.467986	CACNB3	calcium voltage-gated channel auxiliary subunit beta 3
11024_at	0.00038	2.15e-05	5.12159	2.22525	0.377149	LILRA1	leukocyte immunoglobulin like receptor A1
1075_at	0.000549	3.42e-05	4.9506	2.22139	1.44531	CTSC	cathepsin C
1009_at	0.000516	3.14e-05	4.98244	2.20175	1.15908	CDH11	cadherin 11
1551_at	0.000487	2.91e-05	-5.00955	2.19913	-1.10358	CYP3A7	cytochrome P450 family 3 subfamily A member 7
908_at	0.00055	3.42e-05	4.94985	2.19399	0.446791	CCT6A	chaperonin containing TCP1 subunit 6A
55743_at	0.000533	3.27e-05	4.9663	2.18667	0.403646	CHFR	checkpoint with forkhead and ring finger domains, E3 ubiquitin protein ligase
657_at	0.000549	3.41e-05	-4.95115	2.18594	-0.51766	BMPR1A	bone morphogenetic protein receptor type 1A
10436_at	0.000555	3.48e-05	4.94352	2.17954	0.467288	EMG1	EMG1, N1-specific pseudouridine methyltransferase
84900_at	0.000515	3.12e-05	4.98393	2.16945	0.382039	RNFT2	ring finger protein, transmembrane 2
6432_at	0.000554	3.47e-05	4.94523	2.16608	0.47503	SRSF7	serine and arginine rich splicing factor 7
23231_at	0.000533	3.28e-05	4.96627	2.16016	1.05346	SEL1L3	SEL1L family member 3
9244_at	0.000449	2.65e-05	5.04435	2.14992	0.918476	CRLF1	cytokine receptor like factor 1
80025_at	0.000575	3.66e-05	4.92477	2.14862	0.472502	PANK2	pantothenate kinase 2
213_at	0.000527	3.23e-05	-4.97129	2.12988	-2.38803	ALB	albumin
10212_at	0.000561	3.56e-05	4.93577	2.12971	0.641641	DDX39A	DEAD-box helicase 39A
3113_at	0.000598	3.9e-05	4.90197	2.12903	0.669298	HLA-DPA1	major histocompatibility complex, class II, DP alpha 1
64761_at	0.000572	3.64e-05	4.92756	2.12811	0.808341	PARP12	poly(ADP-ribose) polymerase family member 12
818_at	0.000552	3.45e-05	-4.94744	2.12055	-0.532377	CAMK2G	calcium/calmodulin dependent protein kinase II gamma
10458_at	0.000546	3.38e-05	-4.95455	2.11976	-0.560348	BAIAP2	BAI1 associated protein 2
6464_at	0.000572	3.63e-05	4.92808	2.11784	0.499039	SHC1	SHC adaptor protein 1
54440_at	0.000534	3.29e-05	4.96464	2.11581	0.814087	SASH3	SAM and SH3 domain containing 3
10109_at	0.000597	3.88e-05	4.90359	2.11546	0.455063	ARPC2	actin related protein 2/3 complex subunit 2
51029_at	0.000561	3.56e-05	4.93572	2.11308	0.327484	DESI2	desumoylating isopeptidase 2
25802_at	0.00056	3.52e-05	4.93928	2.10104	0.494721	LMOD1	leiomodin 1
1841_at	0.000561	3.54e-05	4.93746	2.096	0.463178	DTYMK	deoxythymidylate kinase
1804_at	0.0006	3.93e-05	-4.8988	2.09129	-1.19505	DPP6	dipeptidyl peptidase like 6
576_at	0.000541	3.34e-05	4.95882	2.0829	0.81315	ADGRB2	adhesion G protein-coupled receptor B2
29899_at	0.000514	3.11e-05	4.98533	2.07963	0.405507	GPSM2	G-protein signaling modulator 2
8908_at	0.000521	3.18e-05	-4.97688	2.07929	-0.58483	GYG2	glycogenin 2
4208_at	0.000589	3.8e-05	4.91115	2.07645	0.801452	MEF2C	myocyte enhancer factor 2C
51477_at	0.000586	3.76e-05	4.91498	2.07393	0.680255	ISYNA1	inositol-3-phosphate synthase 1
25796_at	0.000599	3.91e-05	4.90022	2.07052	0.812744	PGLS	6-phosphogluconolactonase
3671_at	0.000542	3.35e-05	4.95761	2.06313	1.0346	ISLR	immunoglobulin superfamily containing leucine rich repeat
57102_at	0.000551	3.44e-05	4.9485	2.05839	0.525686	C12orf4	chromosome 12 open reading frame 4
8260_at	0.000597	3.88e-05	4.90365	2.05211	0.618306	NAA10	N(alpha)-acetyltransferase 10, NatA catalytic subunit
2617_at	0.000618	4.07e-05	4.8853	2.05024	0.38534	GARS	glycyl-tRNA synthetase
10578_at	0.000561	3.55e-05	4.93608	2.04705	1.2009	GNLY	granulysin
3714_at	0.000596	3.86e-05	4.9054	2.04626	0.69017	JAG2	jagged 2
394_at	0.000592	3.83e-05	-4.90818	2.04438	-0.637311	ARHGAP5	Rho GTPase activating protein 5
26031_at	0.00056	3.52e-05	4.93973	2.04378	0.731758	OSBPL3	oxysterol binding protein like 3
1999_at	0.000584	3.74e-05	4.91696	2.04048	1.14153	ELF3	E74 like ETS transcription factor 3
7004_at	0.000598	3.9e-05	4.9013	2.04027	0.701165	TEAD4	TEA domain transcription factor 4
9811_at	0.00058	3.7e-05	4.92117	2.03638	0.280441	CTIF	cap binding complex dependent translation initiation factor
28232_at	0.000587	3.78e-05	4.91358	2.03572	0.474189	SLCO3A1	solute carrier organic anion transporter family member 3A1
64393_at	0.000589	3.8e-05	4.91124	2.0314	0.519582	ZMAT3	zinc finger matrin-type 3
85377_at	0.000601	3.94e-05	4.89774	2.02822	0.539053	MICALL1	MICAL like 1
3596_at	0.000534	3.29e-05	-4.96484	2.00874	-0.357409	IL13	interleukin 13
26191_at	0.000389	2.21e-05	5.1115	2.00517	0.291318	PTPN22	protein tyrosine phosphatase, non-receptor type 22
55024_at	0.000581	3.71e-05	-4.91978	2.00418	-0.667225	BANK1	B-cell scaffold protein with ankyrin repeats 1
1543_at	0.000489	2.93e-05	-5.00705	1.99848	-0.315329	CYP1A1	cytochrome P450 family 1 subfamily A member 1
60489_at	0.000624	4.13e-05	4.88046	1.98728	0.671565	APOBEC3G	apolipoprotein B mRNA editing enzyme catalytic subunit 3G
10347_at	0.000554	3.47e-05	4.9453	1.98715	0.481524	ABCA7	ATP binding cassette subfamily A member 7
2487_at	0.000634	4.23e-05	4.87145	1.98693	0.970758	FRZB	frizzled-related protein
9920_at	0.000642	4.3e-05	-4.865	1.98143	-1.05203	KBTBD11	kelch repeat and BTB domain containing 11
23742_at	0.000502	3.03e-05	-4.99553	1.98138	-0.285838	NPAP1	nuclear pore associated protein 1
64799_at	0.000443	2.6e-05	-5.05119	1.97902	-0.250434	IQCH	IQ motif containing H
23786_at	0.000631	4.19e-05	-4.87498	1.9707	-0.388368	BCL2L13	BCL2 like 13
29844_at	0.0006	3.93e-05	4.89851	1.96598	0.489116	TFPT	TCF3 fusion partner
393_at	0.000587	3.78e-05	4.91318	1.95646	0.366173	ARHGAP4	Rho GTPase activating protein 4
1175_at	0.000647	4.37e-05	4.85966	1.95603	0.62643	AP2S1	adaptor related protein complex 2 sigma 1 subunit
2569_at	0.000455	2.7e-05	5.03792	1.94367	0.624188	GABRR1	gamma-aminobutyric acid type A receptor rho1 subunit
4791_at	0.000561	3.53e-05	4.93807	1.93746	0.334532	NFKB2	nuclear factor kappa B subunit 2
57716_at	0.000643	4.33e-05	-4.86261	1.93524	-0.727785	PRX	periaxin
4192_at	0.000581	3.71e-05	4.91984	1.93346	0.528033	MDK	midkine (neurite growth-promoting factor 2)
9332_at	0.000597	3.87e-05	4.90404	1.93274	1.26052	CD163	CD163 molecule
4356_at	0.000613	4.03e-05	-4.88897	1.93157	-0.580238	MPP3	membrane palmitoylated protein 3
6723_at	0.000643	4.34e-05	4.86217	1.927	0.388097	SRM	spermidine synthase
1001_at	0.000629	4.17e-05	4.87632	1.92541	0.973845	CDH3	cadherin 3
54541_at	0.000678	4.64e-05	-4.83716	1.91809	-0.918243	DDIT4	DNA damage inducible transcript 4
27330_at	0.000554	3.47e-05	-4.94447	1.89344	-0.401249	RPS6KA6	ribosomal protein S6 kinase A6
55559_at	0.000643	4.33e-05	4.86251	1.88773	0.77351	HAUS7	HAUS augmin like complex subunit 7
9815_at	0.000621	4.1e-05	4.88289	1.88299	0.289432	GIT2	GIT ArfGAP 2
7525_at	0.000685	4.75e-05	-4.82853	1.88258	-0.544861	YES1	YES proto-oncogene 1, Src family tyrosine kinase
28680_at	0.000598	3.91e-05	-4.90105	1.8816	-0.370589	TRAV8-6	T cell receptor alpha variable 8-6
3976_at	0.000634	4.23e-05	4.87105	1.87869	0.918546	LIF	leukemia inhibitory factor
55506_at	0.00068	4.67e-05	4.83462	1.87617	0.427574	H2AFY2	H2A histone family member Y2
53838_at	0.000678	4.63e-05	4.83827	1.86938	0.499749	C11orf24	chromosome 11 open reading frame 24
9933_at	0.00068	4.67e-05	4.83461	1.86778	0.400378	PUM3	pumilio RNA binding family member 3
23761_at	0.000684	4.71e-05	-4.83151	1.86393	-0.49536	PISD	phosphatidylserine decarboxylase
54454_at	0.000642	4.31e-05	4.86416	1.86068	0.514739	ATAD2B	ATPase family, AAA domain containing 2B
51056_at	0.000714	5.02e-05	4.80814	1.85587	0.61597	LAP3	leucine aminopeptidase 3
6282_at	0.000711	4.99e-05	4.81018	1.85401	0.633728	S100A11	S100 calcium binding protein A11
57128_at	0.000686	4.76e-05	4.82732	1.85372	0.467435	LYRM4	LYR motif containing 4
5832_at	0.000685	4.75e-05	4.82832	1.85105	0.550814	ALDH18A1	aldehyde dehydrogenase 18 family member A1
23327_at	0.000684	4.71e-05	-4.83171	1.84381	-0.481799	NEDD4L	neural precursor cell expressed, developmentally down-regulated 4-like, E3 ubiquitin protein ligase
7185_at	0.000631	4.2e-05	4.87435	1.84298	0.43333	TRAF1	TNF receptor associated factor 1
27042_at	0.000665	4.52e-05	4.84694	1.84194	0.306821	DIEXF	digestive organ expansion factor homolog (zebrafish)
25873_at	0.000728	5.16e-05	4.79743	1.83938	0.884337	RPL36	ribosomal protein L36
23248_at	0.000681	4.68e-05	-4.8338	1.8337	-0.381875	RPRD2	regulation of nuclear pre-mRNA domain containing 2
6327_at	0.000602	3.96e-05	-4.89626	1.83355	-0.44041	SCN2B	sodium voltage-gated channel beta subunit 2
55644_at	0.00068	4.67e-05	4.83483	1.82668	0.670193	OSGEP	O-sialoglycoprotein endopeptidase
1462_at	0.000661	4.48e-05	4.85017	1.82562	1.33971	VCAN	versican
9277_at	0.000678	4.63e-05	4.83771	1.82488	0.523462	WDR46	WD repeat domain 46
3679_at	0.000668	4.55e-05	4.84471	1.82307	0.550033	ITGA7	integrin subunit alpha 7
1296_at	0.000637	4.26e-05	4.86912	1.81652	0.546292	COL8A2	collagen type VIII alpha 2
7791_at	0.000703	4.92e-05	4.8157	1.81219	0.561834	ZYX	zyxin
79705_at	0.000642	4.31e-05	4.86485	1.80453	0.347074	LRRK1	leucine rich repeat kinase 1
5995_at	0.000549	3.41e-05	-4.95078	1.79977	-0.345617	RGR	retinal G protein coupled receptor
6883_at	0.000684	4.73e-05	4.83002	1.79741	0.475847	TAF12	TATA-box binding protein associated factor 12
114088_at	0.000584	3.74e-05	4.91706	1.79688	0.52607	TRIM9	tripartite motif containing 9
8349_at	0.000705	4.93e-05	4.81434	1.79473	0.734703	HIST2H2BE	histone cluster 2, H2be
101927910_at	0.00059	3.81e-05	-4.90983	1.78362	-0.305791	LOC101927910	keratin-associated protein 5-5-like
8976_at	0.000663	4.5e-05	-4.84866	1.78123	-0.411303	WASL	Wiskott-Aldrich syndrome like
29095_at	0.000741	5.29e-05	4.78871	1.76873	0.506587	ORMDL2	ORMDL sphingolipid biosynthesis regulator 2
51067_at	0.000721	5.09e-05	4.80312	1.7686	0.595107	YARS2	tyrosyl-tRNA synthetase 2
8030_at	0.00069	4.81e-05	-4.82387	1.76229	-0.464424	CCDC6	coiled-coil domain containing 6
5321_at	0.000642	4.3e-05	4.86498	1.76055	1.46559	PLA2G4A	phospholipase A2 group IVA
5058_at	0.000684	4.73e-05	-4.83024	1.75845	-0.512614	PAK1	p21 (RAC1) activated kinase 1
9473_at	0.000695	4.85e-05	4.82083	1.75405	0.781557	THEMIS2	thymocyte selection associated family member 2
7832_at	0.000728	5.17e-05	-4.79701	1.75316	-0.630344	BTG2	BTG anti-proliferation factor 2
83468_at	0.000728	5.16e-05	4.79738	1.75274	0.955045	GLT8D2	glycosyltransferase 8 domain containing 2
8325_at	0.000671	4.57e-05	-4.8425	1.73881	-0.347008	FZD8	frizzled class receptor 8
662_at	0.000702	4.9e-05	4.81705	1.72023	0.407396	BNIP1	BCL2 interacting protein 1
84898_at	0.000726	5.13e-05	4.79976	1.71403	0.494406	PLXDC2	plexin domain containing 2
1969_at	0.000764	5.46e-05	4.77645	1.70765	0.863807	EPHA2	EPH receptor A2
24137_at	0.000618	4.08e-05	4.88481	1.70254	0.573609	KIF4A	kinesin family member 4A
79711_at	0.000712	5e-05	4.80933	1.70248	0.509646	IPO4	importin 4
29113_at	0.000727	5.14e-05	-4.79927	1.6887	-0.38806	C6orf15	chromosome 6 open reading frame 15
23418_at	0.000624	4.13e-05	-4.87985	1.68486	-0.336245	CRB1	crumbs 1, cell polarity complex component
8840_at	0.000687	4.78e-05	4.82625	1.67959	0.537537	WISP1	WNT1 inducible signaling pathway protein 1
4330_at	0.000715	5.04e-05	4.80679	1.6658	0.703468	MN1	MN1 proto-oncogene, transcriptional regulator
3305_at	0.00075	5.36e-05	-4.78372	1.657	-0.433446	HSPA1L	heat shock protein family A (Hsp70) member 1 like
5912_at	0.00066	4.47e-05	4.85109	1.65687	0.3459	RAP2B	RAP2B, member of RAS oncogene family
4066_at	0.000776	5.57e-05	4.76928	1.65594	0.534745	LYL1	LYL1, basic helix-loop-helix family member
1284_at	0.000837	6.09e-05	4.73645	1.6537	0.815094	COL4A2	collagen type IV alpha 2
5105_at	0.000853	6.27e-05	-4.7256	1.65071	-1.03818	PCK1	phosphoenolpyruvate carboxykinase 1
22841_at	0.000811	5.87e-05	-4.74964	1.6487	-0.497897	RAB11FIP2	RAB11 family interacting protein 2
9143_at	0.000659	4.46e-05	4.85213	1.64681	0.679079	SYNGR3	synaptogyrin 3
4222_at	0.000537	3.31e-05	4.96199	1.64067	0.370984	MEOX1	mesenchyme homeobox 1
5341_at	0.000769	5.51e-05	4.77311	1.63837	0.711617	PLEK	pleckstrin
1476_at	0.000867	6.46e-05	4.71454	1.6367	0.802407	CSTB	cystatin B
5412_at	0.000844	6.15e-05	-4.73249	1.63494	-0.410257	UBL3	ubiquitin like 3
1281_at	0.000865	6.41e-05	4.71712	1.62351	1.45801	COL3A1	collagen type III alpha 1 chain
283298_at	0.000836	6.06e-05	4.73789	1.62336	0.672144	OLFML1	olfactomedin like 1
10319_at	0.000739	5.27e-05	4.79012	1.62157	0.62191	LAMC3	laminin subunit gamma 3
7272_at	0.000562	3.57e-05	4.93456	1.61734	0.357081	TTK	TTK protein kinase
5547_at	0.000884	6.61e-05	4.70573	1.61606	0.580466	PRCP	prolylcarboxypeptidase
6301_at	0.000858	6.34e-05	4.72144	1.61337	0.598711	SARS	seryl-tRNA synthetase
9362_at	0.000684	4.72e-05	-4.83096	1.6105	-1.04828	CPNE6	copine 6
1438_at	0.000617	4.06e-05	4.88642	1.6025	0.266468	CSF2RA	colony stimulating factor 2 receptor alpha subunit
21_at	0.000839	6.11e-05	4.73501	1.60123	0.847063	ABCA3	ATP binding cassette subfamily A member 3
11177_at	0.000739	5.26e-05	4.79036	1.60061	0.53339	BAZ1A	bromodomain adjacent to zinc finger domain 1A
3956_at	0.00089	6.68e-05	4.70216	1.59853	1.06858	LGALS1	galectin 1
23301_at	0.000858	6.33e-05	-4.72166	1.59495	-0.41357	EHBP1	EH domain binding protein 1
25855_at	0.000848	6.2e-05	4.72942	1.59035	0.596381	BRMS1	breast cancer metastasis suppressor 1
6252_at	0.000733	5.21e-05	4.79439	1.58155	0.796074	RTN1	reticulon 1
51133_at	0.000778	5.59e-05	-4.76774	1.57971	-0.742763	KCTD3	potassium channel tetramerization domain containing 3
9168_at	0.000919	6.98e-05	4.68544	1.57399	0.789058	TMSB10	thymosin beta 10
55224_at	0.000783	5.64e-05	-4.76443	1.57202	-0.948516	ETNK2	ethanolamine kinase 2
10544_at	0.000769	5.51e-05	4.77324	1.56603	0.664979	PROCR	protein C receptor
5971_at	0.000808	5.85e-05	4.75107	1.5617	0.519168	RELB	RELB proto-oncogene, NF-kB subunit
10320_at	0.00072	5.07e-05	4.80397	1.56119	0.268011	IKZF1	IKAROS family zinc finger 1
11015_at	0.000884	6.61e-05	4.70579	1.55769	1.04101	KDELR3	KDEL endoplasmic reticulum protein retention receptor 3
5603_at	0.000794	5.73e-05	4.75881	1.55215	0.64437	MAPK13	mitogen-activated protein kinase 13
81831_at	0.000846	6.18e-05	4.73106	1.55162	0.938467	NETO2	neuropilin and tolloid like 2
23378_at	0.000858	6.34e-05	4.72131	1.55141	0.734792	RRP8	ribosomal RNA processing 8, methyltransferase, homolog (yeast)
22954_at	0.000854	6.28e-05	4.72489	1.54662	0.434648	TRIM32	tripartite motif containing 32
4048_at	0.000923	7.03e-05	4.68288	1.54346	0.46229	LTA4H	leukotriene A4 hydrolase
84612_at	0.000634	4.22e-05	-4.8719	1.53606	-0.283574	PARD6B	par-6 family cell polarity regulator beta
64782_at	0.000848	6.2e-05	4.7296	1.52474	0.364904	AEN	apoptosis enhancing nuclease
10149_at	0.000739	5.25e-05	4.79101	1.51888	1.18924	ADGRG2	adhesion G protein-coupled receptor G2
416_at	0.000848	6.22e-05	-4.72854	1.50929	-0.59816	ARSF	arylsulfatase F
10469_at	0.000866	6.43e-05	4.71587	1.50215	0.421861	TIMM44	translocase of inner mitochondrial membrane 44
79047_at	0.000862	6.38e-05	4.71892	1.49874	0.395578	KCTD15	potassium channel tetramerization domain containing 15
29980_at	0.00078	5.61e-05	4.76653	1.49658	0.479372	DONSON	downstream neighbor of SON
9688_at	0.000923	7.04e-05	4.68242	1.49587	0.521463	NUP93	nucleoporin 93
5728_at	0.000892	6.73e-05	4.6993	1.49422	0.53745	PTEN	phosphatase and tensin homolog
629_at	0.000892	6.72e-05	4.69998	1.49118	1.38278	CFB	complement factor B
9133_at	0.000837	6.09e-05	4.73651	1.48824	0.703821	CCNB2	cyclin B2
55116_at	0.000893	6.75e-05	4.69833	1.48093	0.427946	TMEM39B	transmembrane protein 39B
6249_at	0.000892	6.7e-05	-4.70092	1.4802	-0.46042	CLIP1	CAP-Gly domain containing linker protein 1
51690_at	0.000905	6.87e-05	4.69179	1.46702	1.08959	LSM7	LSM7 homolog, U6 small nuclear RNA and mRNA degradation associated
9984_at	0.000926	7.08e-05	4.68029	1.46611	0.43084	THOC1	THO complex 1
23189_at	0.000967	7.58e-05	-4.65484	1.46327	-0.609471	KANK1	KN motif and ankyrin repeat domains 1
3643_at	0.000892	6.73e-05	-4.69902	1.4618	-0.450153	INSR	insulin receptor
9180_at	0.000848	6.21e-05	4.72876	1.45221	0.550682	OSMR	oncostatin M receptor
1798_at	0.000936	7.19e-05	4.6746	1.45129	0.633734	DPAGT1	dolichyl-phosphate N-acetylglucosaminephosphotransferase 1
24144_at	0.000945	7.31e-05	4.66834	1.44693	0.405862	TFIP11	tuftelin interacting protein 11
57835_at	0.000663	4.51e-05	-4.84798	1.44674	-0.188804	SLC4A5	solute carrier family 4 member 5
3269_at	0.00089	6.67e-05	4.70237	1.44404	0.746536	HRH1	histamine receptor H1
6472_at	0.000919	6.98e-05	4.68569	1.43967	0.563643	SHMT2	serine hydroxymethyltransferase 2
11232_at	0.000886	6.63e-05	4.70472	1.43605	0.407104	POLG2	polymerase (DNA) gamma 2, accessory subunit
90362_at	0.000893	6.75e-05	4.69788	1.43326	0.699904	FAM110B	family with sequence similarity 110 member B
56344_at	0.000684	4.73e-05	-4.82963	1.43176	-0.298012	CABP5	calcium binding protein 5
4046_at	0.000892	6.71e-05	4.70047	1.43147	0.577676	LSP1	lymphocyte-specific protein 1
64175_at	0.000948	7.34e-05	4.66687	1.42685	0.66625	P3H1	prolyl 3-hydroxylase 1
1466_at	0.000967	7.62e-05	4.65327	1.41764	0.705105	CSRP2	cysteine and glycine rich protein 2
51451_at	0.000991	7.86e-05	4.64153	1.39876	0.453267	LCMT1	leucine carboxyl methyltransferase 1
55364_at	0.000923	7.05e-05	-4.68187	1.39585	-0.381442	IMPACT	impact RWD domain protein
10785_at	0.000866	6.43e-05	4.71635	1.3921	0.316539	WDR4	WD repeat domain 4
1962_at	0.000958	7.45e-05	-4.6613	1.39168	-0.695989	EHHADH	enoyl-CoA, hydratase/3-hydroxyacyl CoA dehydrogenase
53844_at	0.000867	6.45e-05	4.71472	1.39048	0.659143	COPG2IT1	COPG2 imprinted transcript 1 (non-protein coding)
655_at	0.000967	7.58e-05	-4.65498	1.38714	-0.602739	BMP7	bone morphogenetic protein 7
57099_at	0.000936	7.21e-05	4.67359	1.38629	0.578073	AVEN	apoptosis and caspase activation inhibitor
26045_at	0.000705	4.94e-05	-4.81394	1.38293	-0.474837	LRRTM2	leucine rich repeat transmembrane neuronal 2
25976_at	0.00102	8.14e-05	-4.62854	1.37768	-0.866698	TIPARP	TCDD inducible poly(ADP-ribose) polymerase
79663_at	0.000961	7.51e-05	4.65831	1.37649	0.653163	HSPBAP1	HSPB1 associated protein 1
4013_at	0.000983	7.77e-05	4.6457	1.37334	0.465429	VWA5A	von Willebrand factor A domain containing 5A
8972_at	0.000945	7.31e-05	-4.66871	1.37025	-1.4007	MGAM	maltase-glucoamylase
4650_at	0.000935	7.18e-05	4.67535	1.36472	0.274385	MYO9B	myosin IXB
7922_at	0.000965	7.55e-05	4.65657	1.36216	0.573214	SLC39A7	solute carrier family 39 member 7
8502_at	0.000967	7.61e-05	-4.65355	1.36019	-0.60976	PKP4	plakophilin 4
80346_at	0.000995	7.91e-05	4.63929	1.3587	0.395835	REEP4	receptor accessory protein 4
7126_at	0.00102	8.14e-05	4.62868	1.3514	0.447443	TNFAIP1	TNF alpha induced protein 1
5053_at	0.00105	8.55e-05	-4.61045	1.34986	-1.22176	PAH	phenylalanine hydroxylase
4128_at	0.00102	8.12e-05	-4.62941	1.34863	-0.807459	MAOA	monoamine oxidase A
10609_at	0.000934	7.17e-05	4.67593	1.34378	0.490516	P3H4	prolyl 3-hydroxylase family member 4 (non-enzymatic)
2168_at	0.000958	7.48e-05	-4.65985	1.34154	-1.72383	FABP1	fatty acid binding protein 1
2999_at	0.000955	7.4e-05	4.66376	1.34066	0.769715	GZMH	granzyme H
631_at	0.000957	7.43e-05	4.66255	1.33897	0.77177	BFSP1	beaded filament structural protein 1
140803_at	0.00088	6.56e-05	-4.70851	1.33581	-0.447239	TRPM6	transient receptor potential cation channel subfamily M member 6
8645_at	0.000958	7.48e-05	-4.65993	1.33399	-1.05908	KCNK5	potassium two pore domain channel subfamily K member 5
10483_at	0.00102	8.21e-05	4.62522	1.332	0.411515	SEC23B	Sec23 homolog B, coat complex II component
10818_at	0.000858	6.32e-05	-4.72254	1.32934	-0.3012	FRS2	fibroblast growth factor receptor substrate 2
1789_at	0.000943	7.28e-05	4.67005	1.32559	0.473047	DNMT3B	DNA methyltransferase 3 beta
29984_at	0.00102	8.23e-05	4.62471	1.31841	0.365773	RHOD	ras homolog family member D
79745_at	0.000967	7.61e-05	-4.65343	1.31636	-0.444846	CLIP4	CAP-Gly domain containing linker protein family member 4
3713_at	0.000923	7.02e-05	-4.6834	1.30421	-0.394606	IVL	involucrin
785_at	0.000802	5.8e-05	-4.75446	1.29751	-0.304118	CACNB4	calcium voltage-gated channel auxiliary subunit beta 4
4689_at	0.000958	7.47e-05	4.66046	1.29466	0.885332	NCF4	neutrophil cytosolic factor 4
9597_at	0.000801	5.79e-05	-4.75519	1.29377	-0.374046	SMAD5-AS1	SMAD5 antisense RNA 1
23302_at	0.000958	7.46e-05	4.66115	1.29148	0.373713	WSCD1	WSC domain containing 1
9457_at	0.000869	6.48e-05	4.71339	1.2891	0.537021	FHL5	four and a half LIM domains 5
63899_at	0.00105	8.47e-05	4.6137	1.28419	0.36723	NSUN3	NOP2/Sun RNA methyltransferase family member 3
64061_at	0.00106	8.64e-05	-4.60654	1.28103	-0.513059	TSPYL2	TSPY like 2
1282_at	0.00111	9.23e-05	4.58197	1.27831	0.80414	COL4A1	collagen type IV alpha 1 chain
25939_at	0.00102	8.13e-05	4.62898	1.27365	0.486381	SAMHD1	SAM and HD domain containing deoxynucleoside triphosphate triphosphohydrolase 1
11230_at	0.00107	8.73e-05	4.60244	1.27258	0.43209	PRAF2	PRA1 domain family member 2
1263_at	0.000997	7.94e-05	4.63799	1.27123	0.549008	PLK3	polo like kinase 3
3608_at	0.0011	9.04e-05	4.58967	1.26801	0.63596	ILF2	interleukin enhancer binding factor 2
90861_at	0.00105	8.55e-05	4.61022	1.26768	0.324419	HN1L	hematological and neurological expressed 1-like
89_at	0.000858	6.35e-05	-4.7209	1.26504	-0.266763	ACTN3	actinin alpha 3 (gene/pseudogene)
5328_at	0.00105	8.42e-05	4.61622	1.26061	1.13991	PLAU	plasminogen activator, urokinase
51491_at	0.000993	7.89e-05	4.64039	1.25022	0.527592	NOP16	NOP16 nucleolar protein
4661_at	0.000934	7.16e-05	-4.67608	1.2476	-0.367103	MYT1	myelin transcription factor 1
2697_at	0.00114	9.6e-05	-4.56741	1.2468	-0.646512	GJA1	gap junction protein alpha 1
79703_at	0.00099	7.84e-05	4.64275	1.2453	0.612518	C11orf80	chromosome 11 open reading frame 80
25837_at	0.000968	7.64e-05	-4.65195	1.23621	-0.391589	RAB26	RAB26, member RAS oncogene family
9948_at	0.00114	9.51e-05	4.57074	1.23573	0.345433	WDR1	WD repeat domain 1
79188_at	0.00113	9.46e-05	4.57287	1.22984	0.348385	TMEM43	transmembrane protein 43
57523_at	0.00104	8.37e-05	4.61846	1.22705	0.573639	NYNRIN	NYN domain and retroviral integrase containing
79442_at	0.00111	9.22e-05	-4.58238	1.22233	-1.02191	LRRC2	leucine rich repeat containing 2
151050_at	0.000972	7.68e-05	-4.65008	1.22171	-0.284366	KANSL1L	KAT8 regulatory NSL complex subunit 1 like
79230_at	0.000904	6.85e-05	4.69248	1.22142	0.471589	ZNF557	zinc finger protein 557
189_at	0.000934	7.16e-05	-4.67619	1.21781	-0.772286	AGXT	alanine-glyoxylate aminotransferase
79413_at	0.00105	8.46e-05	4.61432	1.20968	1.19251	ZBED2	zinc finger BED-type containing 2
55055_at	0.000967	7.59e-05	4.65464	1.2082	0.357016	ZWILCH	zwilch kinetochore protein
157567_at	0.00114	9.53e-05	-4.57017	1.20802	-0.474713	ANKRD46	ankyrin repeat domain 46
196_at	0.00111	9.2e-05	4.58298	1.20726	0.551991	AHR	aryl hydrocarbon receptor
8714_at	0.00106	8.6e-05	4.60819	1.20669	0.796761	ABCC3	ATP binding cassette subfamily C member 3
79902_at	0.00112	9.34e-05	4.57754	1.20165	0.533787	NUP85	nucleoporin 85
8552_at	0.00102	8.11e-05	-4.63007	1.19509	-0.262279	INE1	inactivation escape 1 (non-protein coding)
5479_at	0.0012	0.000102	4.54445	1.18314	0.77205	PPIB	peptidylprolyl isomerase B
146227_at	0.00101	8.04e-05	4.63339	1.16982	0.924472	BEAN1	brain expressed, associated with NEDD4, 1
639_at	0.00105	8.51e-05	-4.61221	1.16877	-0.39523	PRDM1	PR domain 1
23086_at	0.00112	9.34e-05	-4.57752	1.16673	-0.916597	EXPH5	exophilin 5
27113_at	0.00107	8.74e-05	4.60205	1.1631	0.428055	BBC3	BCL2 binding component 3
25966_at	0.00117	9.85e-05	4.55766	1.15976	0.53509	C2CD2	C2 calcium dependent domain containing 2
5551_at	0.0011	9.11e-05	4.58681	1.15508	0.674328	PRF1	perforin 1
9276_at	0.00119	0.000101	4.54723	1.15479	0.431152	COPB2	coatomer protein complex subunit beta 2
1843_at	0.00116	9.78e-05	-4.5605	1.15099	-0.768337	DUSP1	dual specificity phosphatase 1
65997_at	0.00123	0.000106	-4.53201	1.14894	-1.01375	RASL11B	RAS like family 11 member B
9288_at	0.000849	6.23e-05	-4.72793	1.14672	-0.352939	TAAR3	trace amine associated receptor 3 (gene/pseudogene)
7482_at	0.000936	7.21e-05	4.67352	1.14456	0.547058	WNT2B	Wnt family member 2B
1294_at	0.0011	9.11e-05	4.58673	1.13726	0.662267	COL7A1	collagen type VII alpha 1
9249_at	0.00123	0.000106	-4.52998	1.13018	-0.779528	DHRS3	dehydrogenase/reductase 3
8572_at	0.00104	8.32e-05	4.62067	1.12887	0.768412	PDLIM4	PDZ and LIM domain 4
8560_at	0.00118	9.98e-05	4.55279	1.12839	0.477257	DEGS1	delta 4-desaturase, sphingolipid 1
84722_at	0.00105	8.52e-05	4.61182	1.12267	0.413533	PSRC1	proline and serine rich coiled-coil 1
1768_at	0.000937	7.23e-05	-4.67275	1.10814	-0.216427	DNAH6	dynein axonemal heavy chain 6
8082_at	0.00114	9.49e-05	4.57164	1.0989	0.647373	SSPN	sarcospan
2710_at	0.00114	9.57e-05	-4.56856	1.09831	-0.782383	GK	glycerol kinase
6748_at	0.00128	0.000112	4.51064	1.09792	0.661033	SSR4	signal sequence receptor subunit 4
79630_at	0.00126	0.000109	4.52067	1.09624	0.677989	C1orf54	chromosome 1 open reading frame 54
8390_at	0.00105	8.51e-05	-4.61201	1.09454	-0.290022	OR1G1	olfactory receptor family 1 subfamily G member 1
1192_at	0.0013	0.000114	4.50473	1.09063	0.572353	CLIC1	chloride intracellular channel 1
79572_at	0.0012	0.000103	4.54286	1.0868	0.503572	ATP13A3	ATPase 13A3
5029_at	0.00109	8.95e-05	4.59324	1.08362	0.512736	P2RY2	purinergic receptor P2Y2
7464_at	0.0011	9.09e-05	-4.58784	1.07861	-0.434065	CORO2A	coronin 2A
6648_at	0.00122	0.000104	4.53729	1.07226	0.816868	SOD2	superoxide dismutase 2, mitochondrial
4174_at	0.00118	9.97e-05	4.55326	1.07094	0.529634	MCM5	minichromosome maintenance complex component 5
558_at	0.00127	0.00011	4.51709	1.06966	0.649412	AXL	AXL receptor tyrosine kinase
8395_at	0.00126	0.000109	4.51934	1.05494	0.73223	PIP5K1B	phosphatidylinositol-4-phosphate 5-kinase type 1 beta
3099_at	0.00114	9.58e-05	4.56819	1.05359	0.777354	HK2	hexokinase 2
51001_at	0.00123	0.000105	4.53253	1.03891	0.346035	MTERF3	mitochondrial transcription termination factor 3
968_at	0.00107	8.67e-05	4.60534	1.03749	0.802702	CD68	CD68 molecule
55799_at	0.00108	8.87e-05	4.5968	1.03704	0.72147	CACNA2D3	calcium voltage-gated channel auxiliary subunit alpha2delta 3
3654_at	0.0013	0.000113	4.50533	1.03552	0.563739	IRAK1	interleukin 1 receptor associated kinase 1
7371_at	0.00119	0.000101	4.54939	1.0316	0.368842	UCK2	uridine-cytidine kinase 2
97_at	0.00122	0.000104	4.53763	1.03144	0.42579	ACYP1	acylphosphatase 1
330_at	0.00112	9.26e-05	4.58064	1.01797	0.611568	BIRC3	baculoviral IAP repeat containing 3
9902_at	0.00131	0.000116	4.49727	1.01688	0.892057	MRC2	mannose receptor C type 2
83480_at	0.00124	0.000107	4.5279	1.01477	0.472068	PUS3	pseudouridylate synthase 3
1788_at	0.00121	0.000104	4.53918	1.01468	0.311634	DNMT3A	DNA methyltransferase 3 alpha
23171_at	0.00135	0.00012	-4.4835	1.01419	-0.624242	GPD1L	glycerol-3-phosphate dehydrogenase 1-like
3684_at	0.00121	0.000103	4.54068	1.01384	1.2192	ITGAM	integrin subunit alpha M
54504_at	0.00128	0.000112	4.51086	1.00984	1.37635	CPVL	carboxypeptidase, vitellogenic like
4495_at	0.00138	0.000125	-4.4705	1.00687	-1.16721	MT1G	metallothionein 1G
7294_at	0.000902	6.83e-05	4.69386	1.00073	0.321273	TXK	TXK tyrosine kinase
55785_at	0.00109	8.92e-05	4.5947	0.99992	0.425442	FGD6	FYVE, RhoGEF and PH domain containing 6
6281_at	0.00139	0.000127	4.46406	0.99196	0.678319	S100A10	S100 calcium binding protein A10
11122_at	0.00109	8.96e-05	-4.59287	0.99179	-0.439532	PTPRT	protein tyrosine phosphatase, receptor type T
65986_at	0.00116	9.77e-05	-4.56098	0.99142	-0.499669	ZBTB10	zinc finger and BTB domain containing 10
5111_at	0.00135	0.000121	4.48101	0.98965	0.410974	PCNA	proliferating cell nuclear antigen
3108_at	0.00138	0.000124	4.47105	0.98617	0.627045	HLA-DMA	major histocompatibility complex, class II, DM alpha
27128_at	0.00122	0.000105	4.53421	0.9848	0.310136	CYTH4	cytohesin 4
5350_at	0.00116	9.76e-05	4.56126	0.98193	0.761851	PLN	phospholamban
891_at	0.00115	9.64e-05	4.56581	0.98135	0.591805	CCNB1	cyclin B1
5394_at	0.00131	0.000116	4.49846	0.97036	0.584564	EXOSC10	exosome component 10
328_at	0.0014	0.000128	4.46168	0.96708	0.664095	APEX1	apurinic/apyrimidinic endodeoxyribonuclease 1
57130_at	0.00132	0.000117	4.49495	0.96617	0.45959	ATP13A1	ATPase 13A1
3216_at	0.00129	0.000112	4.50934	0.96453	0.590567	HOXB6	homeobox B6
63923_at	0.000958	7.47e-05	-4.66029	0.96251	-0.299602	TNN	tenascin N
10195_at	0.00134	0.00012	4.48565	0.95881	0.409768	ALG3	ALG3, alpha-1,3- mannosyltransferase
2589_at	0.00136	0.000122	4.47797	0.95496	0.586176	GALNT1	polypeptide N-acetylgalactosaminyltransferase 1
4057_at	0.00133	0.000118	4.49146	0.9546	1.73358	LTF	lactotransferrin
4052_at	0.00133	0.000118	4.49046	0.95455	0.660767	LTBP1	latent transforming growth factor beta binding protein 1
54432_at	0.00136	0.000122	4.47789	0.9514	0.389937	YIPF1	Yip1 domain family member 1
1010_at	0.00119	0.000101	4.54921	0.95107	2.23306	CDH12	cadherin 12
140578_at	0.00132	0.000117	4.493	0.94807	1.15985	CHODL	chondrolectin
9048_at	0.00107	8.75e-05	-4.60172	0.94693	-0.233991	ARTN	artemin
7347_at	0.00135	0.000121	4.48005	0.94514	0.505577	UCHL3	ubiquitin C-terminal hydrolase L3
2124_at	0.00128	0.000111	4.51219	0.94199	1.45571	EVI2B	ecotropic viral integration site 2B
51514_at	0.000991	7.85e-05	4.64205	0.93822	0.461516	DTL	denticleless E3 ubiquitin protein ligase homolog
11313_at	0.00134	0.00012	4.48569	0.93812	0.366984	LYPLA2	lysophospholipase II
63935_at	0.00133	0.000118	-4.49195	0.9315	-0.352741	PCIF1	PDX1 C-terminal inhibiting factor 1
64375_at	0.0012	0.000102	-4.54547	0.92496	-0.293335	IKZF4	IKAROS family zinc finger 4
4214_at	0.00114	9.61e-05	4.5671	0.92099	0.497127	MAP3K1	mitogen-activated protein kinase kinase kinase 1
8484_at	0.00131	0.000116	-4.49817	0.91764	-0.353004	GALR3	galanin receptor 3
10252_at	0.00142	0.00013	4.45568	0.91525	0.628466	SPRY1	sprouty RTK signaling antagonist 1
6238_at	0.00137	0.000123	4.47469	0.91181	0.315586	RRBP1	ribosome binding protein 1
7174_at	0.00134	0.000119	4.48688	0.91023	0.345856	TPP2	tripeptidyl peptidase 2
80185_at	0.00136	0.000122	4.47795	0.90909	0.402685	TTI2	TELO2 interacting protein 2
54868_at	0.00136	0.000122	4.47935	0.90215	0.402724	TMEM104	transmembrane protein 104
412_at	0.00132	0.000116	4.49598	0.90167	0.490081	STS	steroid sulfatase (microsomal), isozyme S
28511_at	0.00139	0.000127	4.46436	0.89946	0.333918	NKIRAS2	NFKB inhibitor interacting Ras like 2
57089_at	0.00126	0.000108	4.52205	0.89763	0.41533	ENTPD7	ectonucleoside triphosphate diphosphohydrolase 7
6863_at	0.00112	9.33e-05	4.57785	0.89702	1.61842	TAC1	tachykinin precursor 1
22913_at	0.00141	0.000129	4.45779	0.88911	0.48808	RALY	RALY heterogeneous nuclear ribonucleoprotein
2532_at	0.00131	0.000116	4.49729	0.88028	1.24712	ACKR1	atypical chemokine receptor 1 (Duffy blood group)
9334_at	0.00144	0.000132	4.44825	0.87948	0.43406	B4GALT5	beta-1,4-galactosyltransferase 5
8772_at	0.00143	0.000131	4.45052	0.87938	0.398756	FADD	Fas associated via death domain
3908_at	0.00128	0.000112	4.5114	0.87857	0.841517	LAMA2	laminin subunit alpha 2
9628_at	0.00112	9.27e-05	-4.58044	0.87812	-0.222124	RGS6	regulator of G-protein signaling 6
3207_at	0.00128	0.000111	4.51205	0.87665	0.320781	HOXA11	homeobox A11
10385_at	0.00141	0.000128	4.45982	0.87461	0.434977	BTN2A2	butyrophilin subfamily 2 member A2
79714_at	0.00144	0.000133	4.44691	0.86651	0.448906	CCDC51	coiled-coil domain containing 51
27010_at	0.00142	0.00013	4.45599	0.85485	0.394332	TPK1	thiamin pyrophosphokinase 1
5701_at	0.00148	0.000138	-4.43214	0.85462	-0.366818	PSMC2	proteasome 26S subunit, ATPase 2
79772_at	0.00108	8.83e-05	4.59862	0.84786	0.738304	MCTP1	multiple C2 and transmembrane domain containing 1
4240_at	0.00137	0.000124	4.47271	0.84224	0.608572	MFGE8	milk fat globule-EGF factor 8 protein
2533_at	0.00124	0.000107	4.52807	0.83992	0.35826	FYB	FYN binding protein
7042_at	0.00113	9.42e-05	4.57423	0.83024	0.47998	TGFB2	transforming growth factor beta 2
54619_at	0.00129	0.000112	4.50843	0.82928	0.472823	CCNJ	cyclin J
27158_at	0.00135	0.000121	-4.48181	0.82239	-0.294422	NDOR1	NADPH dependent diflavin oxidoreductase 1
55068_at	0.00123	0.000106	4.5296	0.81686	0.567146	ENOX1	ecto-NOX disulfide-thiol exchanger 1
85458_at	0.00138	0.000125	-4.46829	0.81667	-0.407251	DIXDC1	DIX domain containing 1
100507388_at	0.00122	0.000105	-4.53564	0.81258	-0.364034	LOC100507388	uncharacterized LOC100507388
9365_at	0.0015	0.000141	-4.42429	0.81168	-0.815861	KL	klotho
3242_at	0.0015	0.000141	-4.42419	0.81165	-1.69121	HPD	4-hydroxyphenylpyruvate dioxygenase
11117_at	0.00134	0.000119	4.48724	0.81145	0.821289	EMILIN1	elastin microfibril interfacer 1
51428_at	0.00153	0.000144	4.41681	0.80883	0.474324	DDX41	DEAD-box helicase 41
23198_at	0.00147	0.000136	4.43851	0.80696	0.290526	PSME4	proteasome activator subunit 4
4927_at	0.00149	0.00014	4.42825	0.80495	0.41828	NUP88	nucleoporin 88
9399_at	0.00148	0.000138	4.43236	0.80466	0.583712	STOML1	stomatin like 1
2006_at	0.00136	0.000122	4.47792	0.80046	0.447602	ELN	elastin
55700_at	0.00151	0.000142	4.42217	0.79819	0.579713	MAP7D1	MAP7 domain containing 1
53343_at	0.00158	0.00015	4.40154	0.79232	0.483008	NUDT9	nudix hydrolase 9
2268_at	0.0015	0.00014	4.42711	0.79191	0.848423	FGR	FGR proto-oncogene, Src family tyrosine kinase
56995_at	0.00146	0.000135	-4.44105	0.78958	-0.536673	TULP4	tubby like protein 4
55507_at	0.00134	0.000119	-4.48631	0.78037	-0.334486	GPRC5D	G protein-coupled receptor class C group 5 member D
159963_at	0.00137	0.000124	-4.47347	0.77619	-1.19075	SLC5A12	solute carrier family 5 member 12
203068_at	0.00161	0.000153	4.39297	0.77268	0.537524	TUBB	tubulin beta class I
80306_at	0.00149	0.000139	4.42857	0.77138	0.439254	MED28	mediator complex subunit 28
3090_at	0.00112	9.37e-05	4.57629	0.76969	0.233758	HIC1	hypermethylated in cancer 1
146909_at	0.0013	0.000114	4.50276	0.76864	0.348753	KIF18B	kinesin family member 18B
63897_at	0.00147	0.000136	4.43913	0.7676	0.347193	HEATR6	HEAT repeat containing 6
4010_at	0.00131	0.000115	-4.49992	0.76307	-0.384967	LMX1B	LIM homeobox transcription factor 1 beta
51550_at	0.00153	0.000144	4.41593	0.76192	0.613736	CINP	cyclin dependent kinase 2 interacting protein
11144_at	0.000968	7.64e-05	-4.65221	0.75568	-0.154988	DMC1	DNA meiotic recombinase 1
6737_at	0.00157	0.000148	4.4052	0.75558	0.432467	TRIM21	tripartite motif containing 21
9022_at	0.00122	0.000105	4.53494	0.75494	0.428839	CLIC3	chloride intracellular channel 3
5152_at	0.00149	0.000139	4.43069	0.75208	0.559163	PDE9A	phosphodiesterase 9A
8687_at	0.0013	0.000114	-4.50265	0.74967	-0.321613	KRT38	keratin 38
58528_at	0.00157	0.000148	-4.40624	0.74955	-0.567093	RRAGD	Ras related GTP binding D
1478_at	0.00155	0.000146	4.41062	0.74452	0.368927	CSTF2	cleavage stimulation factor subunit 2
79652_at	0.00161	0.000153	-4.39313	0.74413	-0.470428	TMEM204	transmembrane protein 204
1036_at	0.00146	0.000135	4.44088	0.74389	0.999454	CDO1	cysteine dioxygenase type 1
10243_at	0.00153	0.000145	-4.41506	0.74042	-0.7355	GPHN	gephyrin
2205_at	0.00131	0.000115	4.49957	0.73337	1.37007	FCER1A	Fc fragment of IgE receptor Ia
9415_at	0.00147	0.000137	4.43567	0.73223	0.423752	FADS2	fatty acid desaturase 2
6508_at	0.00138	0.000125	4.46922	0.72545	0.471506	SLC4A3	solute carrier family 4 member 3
25926_at	0.00165	0.000159	4.38035	0.72082	0.357467	NOL11	nucleolar protein 11
3594_at	0.00144	0.000132	4.44975	0.72073	0.242941	IL12RB1	interleukin 12 receptor subunit beta 1
3918_at	0.00137	0.000124	4.4727	0.72006	0.359979	LAMC2	laminin subunit gamma 2
55576_at	0.0013	0.000114	-4.50439	0.71935	-0.315981	STAB2	stabilin 2
57823_at	0.00132	0.000117	4.49324	0.71315	0.355048	SLAMF7	SLAM family member 7
2990_at	0.00171	0.000167	4.36188	0.71205	0.698074	GUSB	glucuronidase beta
4071_at	0.00169	0.000165	4.36574	0.70643	0.604315	TM4SF1	transmembrane 4 L six family member 1
409_at	0.00148	0.000138	4.43192	0.70499	0.332329	ARRB2	arrestin beta 2
23039_at	0.0016	0.000152	-4.39702	0.7012	-0.342205	XPO7	exportin 7
25797_at	0.00147	0.000136	4.43651	0.69937	0.944509	QPCT	glutaminyl-peptide cyclotransferase
9577_at	0.00168	0.000163	4.37017	0.69845	0.309897	BRE	brain and reproductive organ-expressed (TNFRSF1A modulator)
4015_at	0.00163	0.000156	-4.38561	0.6865	-0.868071	LOX	lysyl oxidase
56981_at	0.00143	0.000131	-4.45286	0.68147	-0.360566	PRDM11	PR domain 11
9459_at	0.00167	0.000162	4.3723	0.68047	0.726329	ARHGEF6	Rac/Cdc42 guanine nucleotide exchange factor 6
51278_at	0.00169	0.000165	4.3669	0.67703	0.761122	IER5	immediate early response 5
80031_at	0.00146	0.000134	-4.44305	0.67469	-0.413902	SEMA6D	semaphorin 6D
55578_at	0.00165	0.000159	4.37897	0.67089	0.390413	SUPT20H	SPT20 homolog, SAGA complex component
11043_at	0.00165	0.000158	-4.38093	0.66831	-0.359636	MID2	midline 2
2669_at	0.00166	0.00016	4.37664	0.66775	1.24178	GEM	GTP binding protein overexpressed in skeletal muscle
8811_at	0.00108	8.84e-05	-4.59795	0.66119	-0.163589	GALR2	galanin receptor 2
440_at	0.00166	0.000161	4.37562	0.65928	0.601003	ASNS	asparagine synthetase (glutamine-hydrolyzing)
2122_at	0.00165	0.000159	4.37946	0.65768	0.982948	MECOM	MDS1 and EVI1 complex locus
10197_at	0.00168	0.000163	4.37098	0.65487	0.348589	PSME3	proteasome activator subunit 3
8668_at	0.00177	0.000175	4.34319	0.65479	0.485749	EIF3I	eukaryotic translation initiation factor 3 subunit I
23682_at	0.00161	0.000154	4.39131	0.64899	0.76698	RAB38	RAB38, member RAS oncogene family
65108_at	0.00178	0.000176	4.34149	0.63671	0.56552	MARCKSL1	MARCKS like 1
2995_at	0.00173	0.00017	4.35455	0.6354	0.520104	GYPC	glycophorin C (Gerbich blood group)
54807_at	0.00165	0.000159	4.37861	0.63364	0.405094	ZNF586	zinc finger protein 586
11182_at	0.00145	0.000133	4.44582	0.63164	0.329107	SLC2A6	solute carrier family 2 member 6
23387_at	0.00166	0.00016	-4.37672	0.63026	-0.487	SIK3	SIK family kinase 3
23268_at	0.00171	0.000167	4.36028	0.62464	0.487789	DNMBP	dynamin binding protein
55233_at	0.00175	0.000173	4.34836	0.6196	0.390396	MOB1A	MOB kinase activator 1A
389856_at	0.00138	0.000125	-4.46946	0.6172	-0.237356	USP27X	ubiquitin specific peptidase 27, X-linked
2687_at	0.00162	0.000154	4.39037	0.61715	0.83981	GGT5	gamma-glutamyltransferase 5
79712_at	0.00172	0.000168	-4.35826	0.6119	-0.416064	GTDC1	glycosyltransferase like domain containing 1
211_at	0.00176	0.000174	4.34621	0.61103	0.515918	ALAS1	5'-aminolevulinate synthase 1
6299_at	0.00161	0.000154	-4.39238	0.60443	-0.588408	SALL1	spalt like transcription factor 1
54433_at	0.00178	0.000177	4.33918	0.60132	0.395782	GAR1	GAR1 ribonucleoprotein
84549_at	0.00178	0.000177	4.3397	0.60101	0.48831	MAK16	MAK16 homolog
11238_at	0.0016	0.000153	-4.39516	0.60024	-0.306544	CA5B	carbonic anhydrase 5B
8536_at	0.00166	0.000161	4.37587	0.59356	0.512547	CAMK1	calcium/calmodulin dependent protein kinase I
5026_at	0.00166	0.00016	4.37689	0.58862	0.9133	P2RX5	purinergic receptor P2X 5
140545_at	0.00116	9.76e-05	-4.56107	0.58399	-0.270048	RNF32	ring finger protein 32
9960_at	0.00182	0.000181	4.33153	0.58154	0.485362	USP3	ubiquitin specific peptidase 3
29071_at	0.00186	0.000185	4.32284	0.56872	0.436795	C1GALT1C1	C1GALT1 specific chaperone 1
64806_at	0.0016	0.000152	-4.39553	0.56502	-0.298694	IL25	interleukin 25
79960_at	0.00186	0.000186	-4.32113	0.56458	-0.509915	JADE1	jade family PHD finger 1
717_at	0.0017	0.000166	4.36392	0.5604	0.50125	C2	complement component 2
10813_at	0.00169	0.000165	4.36525	0.54745	0.412315	UTP14A	UTP14A small subunit processome component
81035_at	0.00178	0.000176	4.34226	0.54678	2.19602	COLEC12	collectin subfamily member 12
79733_at	0.0011	9.08e-05	4.58788	0.54517	0.327887	E2F8	E2F transcription factor 8
60485_at	0.00184	0.000183	-4.32752	0.54403	-0.543434	SAV1	salvador family WW domain containing protein 1
23594_at	0.00147	0.000136	4.43677	0.54321	0.510399	ORC6	origin recognition complex subunit 6
3046_at	0.00147	0.000137	-4.43645	0.53799	-0.357025	HBE1	hemoglobin subunit epsilon 1
6003_at	0.0011	9e-05	4.59137	0.53583	0.236143	RGS13	regulator of G-protein signaling 13
7003_at	0.00165	0.000159	-4.37862	0.53443	-0.520677	TEAD1	TEA domain transcription factor 1
10406_at	0.00189	0.00019	4.31396	0.5337	2.13386	WFDC2	WAP four-disulfide core domain 2
4668_at	0.00186	0.000186	4.32064	0.53285	0.327724	NAGA	alpha-N-acetylgalactosaminidase
55651_at	0.00191	0.000193	4.30782	0.52949	0.506662	NHP2	NHP2 ribonucleoprotein
3455_at	0.00177	0.000175	4.34493	0.52711	0.327547	IFNAR2	interferon alpha and beta receptor subunit 2
3854_at	0.00133	0.000119	-4.48895	0.51826	-0.242088	KRT6B	keratin 6B
4256_at	0.00204	0.000209	4.27815	0.51499	0.702248	MGP	matrix Gla protein
54491_at	0.0015	0.000141	4.42418	0.50436	0.303681	FAM105A	family with sequence similarity 105 member A
4487_at	0.00174	0.000171	4.35304	0.49842	0.725115	MSX1	msh homeobox 1
26273_at	0.00194	0.000196	-4.30139	0.49676	-0.443192	FBXO3	F-box protein 3
23564_at	0.002	0.000204	4.28629	0.48405	0.551344	DDAH2	dimethylarginine dimethylaminohydrolase 2
80196_at	0.00198	0.000202	4.29119	0.48304	0.356441	RNF34	ring finger protein 34
11267_at	0.00198	0.000201	4.29243	0.47813	0.595814	SNF8	SNF8, ESCRT-II complex subunit
8897_at	0.00178	0.000177	-4.33973	0.47367	-0.309488	MTMR3	myotubularin related protein 3
9376_at	0.00191	0.000192	-4.30922	0.47333	-1.21012	SLC22A8	solute carrier family 22 member 8
7533_at	0.00197	0.0002	4.29426	0.46922	0.58404	YWHAH	tyrosine 3-monooxygenase/tryptophan 5-monooxygenase activation protein eta
55872_at	0.00139	0.000126	4.46553	0.46913	0.653062	PBK	PDZ binding kinase
51373_at	0.00192	0.000194	4.30607	0.46664	0.464845	MRPS17	mitochondrial ribosomal protein S17
229_at	0.00211	0.000219	-4.26005	0.45912	-1.1691	ALDOB	aldolase, fructose-bisphosphate B
6227_at	0.00204	0.000209	4.27789	0.45791	0.653786	RPS21	ribosomal protein S21
1906_at	0.00184	0.000183	4.32693	0.44946	0.499923	EDN1	endothelin 1
705_at	0.00191	0.000193	4.30767	0.44835	0.444167	BYSL	bystin like
8507_at	0.00196	0.000199	4.29644	0.44111	1.00982	ENC1	ectodermal-neural cortex 1
9917_at	0.00203	0.000207	-4.28095	0.43303	-0.592376	FAM20B	family with sequence similarity 20 member B
10576_at	0.0021	0.000217	4.2633	0.43247	0.502977	CCT2	chaperonin containing TCP1 subunit 2
3356_at	0.00131	0.000115	-4.49942	0.42947	-0.245033	HTR2A	5-hydroxytryptamine receptor 2A
64581_at	0.00163	0.000157	4.38546	0.42904	0.365822	CLEC7A	C-type lectin domain family 7 member A
1063_at	0.00162	0.000155	4.39032	0.42424	0.38331	CENPF	centromere protein F
2615_at	0.00212	0.000221	4.25716	0.42356	0.736939	LRRC32	leucine rich repeat containing 32
79080_at	0.002	0.000203	4.2882	0.42022	0.345789	CCDC86	coiled-coil domain containing 86
56301_at	0.00161	0.000154	-4.39211	0.41772	-0.32937	SLC7A10	solute carrier family 7 member 10
10263_at	0.00201	0.000206	4.28389	0.41682	0.563885	CDK2AP2	cyclin dependent kinase 2 associated protein 2
10360_at	0.00188	0.000188	4.31703	0.41502	0.487319	NPM3	nucleophosmin/nucleoplasmin 3
1264_at	0.00175	0.000172	4.35007	0.41387	0.454441	CNN1	calponin 1
55879_at	0.00157	0.000149	-4.40383	0.41156	-0.251043	GABRQ	gamma-aminobutyric acid type A receptor theta subunit
55714_at	0.00162	0.000155	-4.38901	0.40627	-0.326234	TENM3	teneurin transmembrane protein 3
27000_at	0.00207	0.000212	4.27187	0.40363	0.436926	DNAJC2	DnaJ heat shock protein family (Hsp40) member C2
203_at	0.00207	0.000213	4.27124	0.40317	0.554529	AK1	adenylate kinase 1
840_at	0.00205	0.00021	4.27631	0.40108	0.452467	CASP7	caspase 7
2118_at	0.00186	0.000186	4.32125	0.39077	0.274471	ETV4	ETS variant 4
83759_at	0.0021	0.000217	4.26292	0.39048	0.440547	RBM4B	RNA binding motif protein 4B
64091_at	0.00206	0.000211	4.27353	0.3833	0.701878	POPDC2	popeye domain containing 2
79004_at	0.0022	0.000232	4.23933	0.38003	0.73071	CUEDC2	CUE domain containing 2
8635_at	0.00221	0.000234	4.23526	0.36699	0.48698	RNASET2	ribonuclease T2
54221_at	0.00154	0.000145	4.41419	0.36633	0.475527	SNTG2	syntrophin gamma 2
63875_at	0.00217	0.000227	4.24608	0.36538	0.500274	MRPL17	mitochondrial ribosomal protein L17
1029_at	0.00164	0.000158	4.38267	0.36154	0.304357	CDKN2A	cyclin dependent kinase inhibitor 2A
81029_at	0.00196	0.000199	4.29622	0.36017	0.50512	WNT5B	Wnt family member 5B
11319_at	0.00211	0.000219	4.26008	0.3564	0.360001	ECD	ecdysoneless cell cycle regulator
54993_at	0.00191	0.000192	4.30886	0.34867	0.293546	ZSCAN2	zinc finger and SCAN domain containing 2
6810_at	0.00213	0.000222	4.25583	0.3484	0.499622	STX4	syntaxin 4
11215_at	0.00221	0.000234	-4.23531	0.33848	-0.526459	AKAP11	A-kinase anchoring protein 11
55711_at	0.00205	0.00021	4.27604	0.33705	0.782628	FAR2	fatty acyl-CoA reductase 2
5724_at	0.00191	0.000192	4.30985	0.3367	0.35486	PTAFR	platelet activating factor receptor
6633_at	0.0023	0.000247	4.21542	0.33545	0.862908	SNRPD2	small nuclear ribonucleoprotein D2 polypeptide
2921_at	0.00169	0.000164	4.36745	0.3348	0.621267	CXCL3	C-X-C motif chemokine ligand 3
9966_at	0.0016	0.000152	4.39682	0.33289	0.459008	TNFSF15	tumor necrosis factor superfamily member 15
23612_at	0.00214	0.000223	4.25311	0.33268	0.388883	PHLDA3	pleckstrin homology like domain family A member 3
51070_at	0.00221	0.000235	4.2337	0.33163	0.811267	NOSIP	nitric oxide synthase interacting protein
6440_at	0.00195	0.000197	-4.2989	0.32426	-0.256034	SFTPC	surfactant protein C
55972_at	0.00209	0.000216	-4.26532	0.32019	-0.421538	SLC25A40	solute carrier family 25 member 40
8708_at	0.00143	0.000131	-4.45126	0.31959	-0.215418	B3GALT1	beta-1,3-galactosyltransferase 1
9900_at	0.00208	0.000214	4.26875	0.31628	0.351537	SV2A	synaptic vesicle glycoprotein 2A
7074_at	0.00216	0.000227	-4.24757	0.31305	-0.743937	TIAM1	T-cell lymphoma invasion and metastasis 1
23_at	0.0023	0.000248	4.21359	0.30882	0.475041	ABCF1	ATP binding cassette subfamily F member 1
1676_at	0.00218	0.00023	4.24221	0.30655	0.291594	DFFA	DNA fragmentation factor subunit alpha
79961_at	0.00208	0.000215	4.26667	0.30495	0.904619	DENND2D	DENN domain containing 2D
199870_at	0.00174	0.000171	-4.35203	0.3026	-0.414948	FAM76A	family with sequence similarity 76 member A
3716_at	0.0023	0.000248	4.21414	0.30183	0.397507	JAK1	Janus kinase 1
55227_at	0.00228	0.000244	-4.22007	0.30035	-0.509366	LRRC1	leucine rich repeat containing 1
6491_at	0.00175	0.000173	4.34901	0.30006	0.368859	STIL	SCL/TAL1 interrupting locus
9477_at	0.00215	0.000225	4.25027	0.29875	0.290649	MED20	mediator complex subunit 20
259230_at	0.0022	0.000232	-4.2387	0.29774	-0.618801	SGMS1	sphingomyelin synthase 1
27306_at	0.00176	0.000174	4.34647	0.29328	0.904795	HPGDS	hematopoietic prostaglandin D synthase
6561_at	0.00208	0.000215	-4.26729	0.28867	-0.94357	SLC13A1	solute carrier family 13 member 1
325_at	0.00169	0.000165	-4.36644	0.28485	-0.263433	APCS	amyloid P component, serum
57804_at	0.00228	0.000243	4.22073	0.28277	0.653637	POLD4	polymerase (DNA) delta 4, accessory subunit
9555_at	0.00231	0.000249	4.2123	0.28113	0.33357	H2AFY	H2A histone family member Y
23743_at	0.00231	0.000249	-4.21226	0.27276	-0.95062	BHMT2	betaine--homocysteine S-methyltransferase 2
2701_at	0.00231	0.000249	4.21147	0.27275	1.00847	GJA4	gap junction protein alpha 4
79582_at	0.00212	0.00022	-4.25777	0.2687	-0.327297	SPAG16	sperm associated antigen 16
9787_at	0.00148	0.000137	4.43461	0.26839	0.691595	DLGAP5	DLG associated protein 5
55080_at	0.00225	0.000241	4.22493	0.26832	0.565612	TAPBPL	TAP binding protein like
6656_at	0.00146	0.000135	-4.44056	0.26593	-0.171628	SOX1	SRY-box 1
51715_at	0.00208	0.000214	4.26815	0.26581	0.453004	RAB23	RAB23, member RAS oncogene family
253782_at	0.00231	0.000249	-4.21148	0.26507	-0.690274	CERS6	ceramide synthase 6
5531_at	0.00231	0.000249	4.21206	0.26369	0.489392	PPP4C	protein phosphatase 4 catalytic subunit
10010_at	0.00218	0.00023	4.24205	0.26011	0.359697	TANK	TRAF family member associated NFKB activator
6398_at	0.00222	0.000236	4.23249	0.25905	0.456122	SECTM1	secreted and transmembrane 1
9833_at	0.002	0.000204	4.28674	0.25711	0.712839	MELK	maternal embryonic leucine zipper kinase
5649_at	0.00229	0.000245	4.2178	0.25676	1.02448	RELN	reelin
79989_at	0.0021	0.000218	4.26118	0.25406	0.374735	TTC26	tetratricopeptide repeat domain 26
3035_at	0.00238	0.000262	4.19303	0.25263	0.448537	HARS	histidyl-tRNA synthetase
1051_at	0.0024	0.000265	-4.18952	0.25234	-0.662925	CEBPB	CCAAT/enhancer binding protein beta
54517_at	0.0022	0.000233	4.23736	0.24276	0.584913	PUS7	pseudouridylate synthase 7 (putative)
9843_at	0.00225	0.00024	4.22551	0.23904	0.837386	HEPH	hephaestin
10651_at	0.00237	0.000259	4.19764	0.23779	0.481454	MTX2	metaxin 2
859_at	0.00216	0.000226	-4.2484	0.23737	-0.344117	CAV3	caveolin 3
57408_at	0.00149	0.000139	-4.42989	0.2304	-0.157667	LRTM1	leucine rich repeats and transmembrane domains 1
65990_at	0.0023	0.000247	4.21471	0.22764	0.75137	FAM173A	family with sequence similarity 173 member A
51293_at	0.00232	0.000253	4.20622	0.22388	0.54393	CD320	CD320 molecule
27301_at	0.00227	0.000243	4.22193	0.22274	0.272918	APEX2	apurinic/apyrimidinic endodeoxyribonuclease 2
11281_at	0.00153	0.000144	-4.41586	0.21958	-0.255296	POU6F2	POU class 6 homeobox 2
64748_at	0.00221	0.000235	4.23404	0.21886	0.262811	PLPPR2	phospholipid phosphatase related 2
8718_at	0.00207	0.000213	4.27043	0.21732	0.284268	TNFRSF25	TNF receptor superfamily member 25
11343_at	0.00238	0.000262	4.19352	0.21708	0.924506	MGLL	monoglyceride lipase
4640_at	0.00182	0.000181	-4.33051	0.21587	-0.306956	MYO1A	myosin IA
8743_at	0.00245	0.000272	4.17951	0.21365	0.984373	TNFSF10	tumor necrosis factor superfamily member 10
7753_at	0.00221	0.000235	4.23451	0.20644	0.368329	ZNF202	zinc finger protein 202
57369_at	0.00214	0.000223	-4.25345	0.20556	-0.398152	GJD2	gap junction protein delta 2
6197_at	0.00234	0.000255	4.20328	0.19979	0.400158	RPS6KA3	ribosomal protein S6 kinase A3
3678_at	0.00234	0.000256	4.20164	0.19978	0.328582	ITGA5	integrin subunit alpha 5
2317_at	0.0024	0.000264	4.18961	0.19686	0.55197	FLNB	filamin B
55301_at	0.00186	0.000185	-4.32246	0.19374	-0.734274	OLAH	oleoyl-ACP hydrolase
7512_at	0.00234	0.000255	-4.20308	0.18765	-1.36315	XPNPEP2	X-prolyl aminopeptidase 2
79415_at	0.0023	0.000248	4.21416	0.18533	0.585887	C17orf62	chromosome 17 open reading frame 62
6424_at	0.00207	0.000213	4.27135	0.1847	0.786631	SFRP4	secreted frizzled related protein 4
3805_at	0.00188	0.000189	-4.31593	0.1838	-0.247638	KIR2DL4	killer cell immunoglobulin like receptor, two Ig domains and long cytoplasmic tail 4
5514_at	0.00242	0.000267	-4.18655	0.17348	-0.446332	PPP1R10	protein phosphatase 1 regulatory subunit 10
6595_at	0.00242	0.000268	-4.18441	0.17302	-0.498123	SMARCA2	SWI/SNF related, matrix associated, actin dependent regulator of chromatin, subfamily a, member 2
231_at	0.00262	0.000295	4.14847	0.17102	0.610751	AKR1B1	aldo-keto reductase family 1 member B
10960_at	0.00248	0.000276	4.1736	0.17017	0.525604	LMAN2	lectin, mannose binding 2
50700_at	0.00199	0.000203	-4.28877	0.1684	-0.242797	RDH8	retinol dehydrogenase 8 (all-trans)
6346_at	0.00191	0.000192	-4.30908	0.16837	-0.315504	CCL1	C-C motif chemokine ligand 1
8622_at	0.00217	0.000227	4.24616	0.1649	0.337316	PDE8B	phosphodiesterase 8B
7582_at	0.00221	0.000234	4.23564	0.16401	0.49221	ZNF33B	zinc finger protein 33B
55118_at	0.00232	0.000251	4.20879	0.16024	0.697252	CRTAC1	cartilage acidic protein 1
483_at	0.00259	0.000292	4.15299	0.15831	0.496378	ATP1B3	ATPase Na+/K+ transporting subunit beta 3
3910_at	0.00209	0.000216	4.26459	0.15689	0.272638	LAMA4	laminin subunit alpha 4
29083_at	0.00242	0.000267	4.18575	0.15682	0.401637	GTPBP8	GTP binding protein 8 (putative)
6584_at	0.00249	0.000278	-4.17142	0.15033	-0.627161	SLC22A5	solute carrier family 22 member 5
10536_at	0.00215	0.000225	4.24963	0.14465	0.39053	P3H3	prolyl 3-hydroxylase 3
5494_at	0.00238	0.000261	-4.19436	0.12912	-0.274245	PPM1A	protein phosphatase, Mg2+/Mn2+ dependent 1A
26175_at	0.00246	0.000274	4.17695	0.1284	0.503717	TMEM251	transmembrane protein 251
624_at	0.00232	0.000251	4.20975	0.11812	0.854767	BDKRB2	bradykinin receptor B2
26984_at	0.00234	0.000256	4.20248	0.11183	0.398771	SEC22A	SEC22 homolog A, vesicle trafficking protein
2901_at	0.00228	0.000245	-4.219	0.11146	-0.287144	GRIK5	glutamate ionotropic receptor kainate type subunit 5
64221_at	0.00222	0.000237	4.2309	0.1083	0.444893	ROBO3	roundabout guidance receptor 3
51614_at	0.00272	0.000309	4.13117	0.10777	0.382396	ERGIC3	ERGIC and golgi 3
1004_at	0.00232	0.000252	4.20811	0.10513	1.06713	CDH6	cadherin 6
1871_at	0.00237	0.00026	4.19617	0.10509	0.395661	E2F3	E2F transcription factor 3
78998_at	0.00232	0.000253	-4.20686	0.09759	-0.392514	RHPN1-AS1	RHPN1 antisense RNA 1 (head to head)
55692_at	0.00252	0.000281	4.16648	0.09697	0.436818	LUC7L	LUC7 like
3855_at	0.00237	0.00026	4.1966	0.09678	1.71869	KRT7	keratin 7
56649_at	0.00242	0.000267	4.18549	0.09558	0.902682	TMPRSS4	transmembrane protease, serine 4
23614_at	0.00172	0.000168	-4.3584	0.09518	-0.250634	PPY2P	pancreatic polypeptide 2, pseudogene
22873_at	0.00242	0.000267	4.18675	0.09295	0.590152	DZIP1	DAZ interacting zinc finger protein 1
199_at	0.00278	0.00032	-4.11791	0.08817	-0.65245	AIF1	allograft inflammatory factor 1
54845_at	0.00235	0.000257	-4.20089	0.08508	-0.475368	ESRP1	epithelial splicing regulatory protein 1
80328_at	0.00232	0.000251	4.20916	0.08293	0.428903	ULBP2	UL16 binding protein 2
56895_at	0.00242	0.000268	4.18529	0.08208	0.393835	AGPAT4	1-acylglycerol-3-phosphate O-acyltransferase 4
5287_at	0.0027	0.000307	4.13389	0.08053	0.542005	PIK3C2B	phosphatidylinositol-4-phosphate 3-kinase catalytic subunit type 2 beta
6658_at	0.00185	0.000184	-4.32486	0.0788	-0.197587	SOX3	SRY-box 3
25803_at	0.00258	0.00029	-4.15507	0.07257	-0.320663	SPDEF	SAM pointed domain containing ETS transcription factor
6894_at	0.00264	0.000298	4.14498	0.06776	0.317835	TARBP1	TAR (HIV-1) RNA binding protein 1
27071_at	0.00174	0.000171	4.35163	0.06639	0.350074	DAPP1	dual adaptor of phosphotyrosine and 3-phosphoinositides 1
3891_at	0.00232	0.000252	-4.20706	0.06367	-0.235172	KRT85	keratin 85
1326_at	0.00218	0.000229	4.24409	0.05989	0.589346	MAP3K8	mitogen-activated protein kinase kinase kinase 8
5340_at	0.0027	0.000306	-4.13555	0.05114	-1.57725	PLG	plasminogen
3702_at	0.00213	0.000222	4.25433	0.05091	0.716288	ITK	IL2 inducible T-cell kinase
2235_at	0.00265	0.0003	-4.14286	0.0472	-0.375839	FECH	ferrochelatase
84986_at	0.0028	0.000323	-4.11413	0.04325	-0.760212	ARHGAP19	Rho GTPase activating protein 19
5136_at	0.00273	0.000312	4.128	0.03746	1.02516	PDE1A	phosphodiesterase 1A
9076_at	0.00251	0.000281	4.1673	0.03675	0.908277	CLDN1	claudin 1
51285_at	0.00248	0.000276	4.17297	0.03181	0.621833	RASL12	RAS like family 12
5627_at	0.00277	0.000317	4.12117	0.02975	0.568345	PROS1	protein S (alpha)
56998_at	0.00281	0.000325	-4.11233	0.02871	-0.683439	CTNNBIP1	catenin beta interacting protein 1
6746_at	0.0029	0.00034	4.0955	0.02706	0.447845	SSR2	signal sequence receptor subunit 2
55312_at	0.00275	0.000314	4.12493	0.01975	0.377416	RFK	riboflavin kinase
57198_at	0.00264	0.000298	4.1453	0.01569	0.357657	ATP8B2	ATPase phospholipid transporting 8B2
54494_at	0.00271	0.000309	-4.13167	0.01077	-0.473981	C11orf71	chromosome 11 open reading frame 71
5355_at	0.00291	0.000342	4.09294	0.0057	0.562159	PLP2	proteolipid protein 2
1164_at	0.00278	0.00032	4.11865	0.00292	0.906985	CKS2	CDC28 protein kinase regulatory subunit 2
51412_at	0.00201	0.000205	-4.28513	0.0014	-0.162901	ACTL6B	actin like 6B
64850_at	0.00189	0.00019	-4.31307	-0.00608	-0.669468	ETNPPL	ethanolamine-phosphate phospho-lyase
3344_at	0.00223	0.000237	-4.23037	-0.00644	-0.280087	FOXN2	forkhead box N2
22977_at	0.00282	0.000327	-4.11021	-0.00652	-0.926405	AKR7A3	aldo-keto reductase family 7 member A3
3075_at	0.0029	0.00034	4.09532	-0.00944	1.25059	CFH	complement factor H
55766_at	0.00281	0.000325	-4.11277	-0.01198	-0.671354	H2AFJ	H2A histone family member J
79815_at	0.00275	0.000315	4.12381	-0.0135	0.33136	NIPAL2	NIPA like domain containing 2
7135_at	0.00284	0.000331	-4.1051	-0.01693	-1.04351	TNNI1	troponin I1, slow skeletal type
8777_at	0.00282	0.000328	-4.1086	-0.01728	-0.489882	MPDZ	multiple PDZ domain crumbs cell polarity complex component
2623_at	0.00249	0.000278	-4.17142	-0.01889	-0.271824	GATA1	GATA binding protein 1
4090_at	0.00248	0.000276	-4.17368	-0.02234	-0.413503	SMAD5	SMAD family member 5
10471_at	0.00278	0.000321	4.11725	-0.02702	0.378194	PFDN6	prefoldin subunit 6
8434_at	0.00292	0.000344	-4.09079	-0.02882	-0.585654	RECK	reversion inducing cysteine rich protein with kazal motifs
11226_at	0.00217	0.000228	4.24448	-0.02902	0.336949	GALNT6	polypeptide N-acetylgalactosaminyltransferase 6
51179_at	0.00286	0.000335	-4.10086	-0.02936	-1.25548	HAO2	hydroxyacid oxidase 2
6928_at	0.00299	0.000353	4.08149	-0.03219	0.802871	HNF1B	HNF1 homeobox B
140465_at	0.00286	0.000335	4.10112	-0.03427	0.740167	MYL6B	myosin light chain 6B
79180_at	0.0027	0.000307	4.13402	-0.03637	0.317854	EFHD2	EF-hand domain family member D2
7293_at	0.00261	0.000294	4.14984	-0.03855	0.536839	TNFRSF4	TNF receptor superfamily member 4
1950_at	0.00273	0.000311	-4.12893	-0.04019	-1.44482	EGF	epidermal growth factor
55287_at	0.00228	0.000244	-4.21981	-0.04445	-0.245446	TMEM40	transmembrane protein 40
50848_at	0.00278	0.000321	4.11736	-0.04456	0.322075	F11R	F11 receptor
5920_at	0.00298	0.000352	4.08254	-0.0463	0.607449	RARRES3	retinoic acid receptor responder 3
56925_at	0.00296	0.000349	4.08529	-0.05176	0.534372	LXN	latexin
3454_at	0.00285	0.000333	4.10351	-0.05197	0.383824	IFNAR1	interferon alpha and beta receptor subunit 1
8607_at	0.00285	0.000333	4.1032	-0.05235	0.364447	RUVBL1	RuvB like AAA ATPase 1
1839_at	0.00303	0.000359	4.07483	-0.05253	1.34652	HBEGF	heparin binding EGF like growth factor
7412_at	0.00314	0.000377	4.05636	-0.05404	0.998635	VCAM1	vascular cell adhesion molecule 1
1024_at	0.00263	0.000296	4.14738	-0.05583	0.321349	CDK8	cyclin dependent kinase 8
11126_at	0.00238	0.000261	4.19387	-0.06029	0.378245	CD160	CD160 molecule
6925_at	0.00285	0.000332	4.104	-0.063	0.519167	TCF4	transcription factor 4
7105_at	0.00307	0.000367	4.06714	-0.06626	0.529773	TSPAN6	tetraspanin 6
57819_at	0.00284	0.000332	4.10439	-0.06779	0.661384	LSM2	LSM2 homolog, U6 small nuclear RNA and mRNA degradation associated
27255_at	0.00207	0.000213	4.27039	-0.06832	0.337187	CNTN6	contactin 6
135138_at	0.00273	0.000311	-4.12862	-0.07126	-0.398287	PACRG	PARK2 coregulated
54908_at	0.00273	0.000311	4.12945	-0.072	0.303913	SPDL1	spindle apparatus coiled-coil protein 1
1977_at	0.00278	0.000321	-4.11713	-0.07246	-0.411975	EIF4E	eukaryotic translation initiation factor 4E
58189_at	0.00304	0.000361	4.07308	-0.07287	0.933606	WFDC1	WAP four-disulfide core domain 1
83475_at	0.00271	0.000308	4.13197	-0.07379	0.560493	DOHH	deoxyhypusine hydroxylase/monooxygenase
8973_at	0.00241	0.000266	-4.18778	-0.07431	-0.235065	CHRNA6	cholinergic receptor nicotinic alpha 6 subunit
4889_at	0.00244	0.00027	4.18169	-0.0752	0.684849	NPY5R	neuropeptide Y receptor Y5
23120_at	0.00252	0.000281	-4.16627	-0.07954	-0.368168	ATP10B	ATPase phospholipid transporting 10B (putative)
22836_at	0.00266	0.000301	-4.14088	-0.0816	-0.502584	RHOBTB3	Rho related BTB domain containing 3
79053_at	0.00305	0.000363	4.071	-0.08576	0.378923	ALG8	ALG8, alpha-1,3-glucosyltransferase
26751_at	0.00307	0.000366	-4.06741	-0.09838	-0.536967	SH3YL1	SH3 and SYLF domain containing 1
5071_at	0.00232	0.000251	-4.20901	-0.10179	-0.255994	PARK2	parkin RBR E3 ubiquitin protein ligase
5696_at	0.00319	0.000384	4.05006	-0.10302	0.4631	PSMB8	proteasome subunit beta 8
5993_at	0.00306	0.000364	4.06981	-0.10557	0.408424	RFX5	regulatory factor X5
4200_at	0.00303	0.000358	4.0756	-0.10867	0.327739	ME2	malic enzyme 2
2328_at	0.00274	0.000313	4.12694	-0.11005	1.46679	FMO3	flavin containing monooxygenase 3
8763_at	0.00316	0.00038	-4.05363	-0.11185	-0.362811	CD164	CD164 molecule
22821_at	0.00221	0.000234	4.23526	-0.11444	0.184848	RASA3	RAS p21 protein activator 3
7171_at	0.00275	0.000314	4.12471	-0.11798	0.529276	TPM4	tropomyosin 4
2700_at	0.00278	0.000319	-4.11948	-0.12021	-0.417301	GJA3	gap junction protein alpha 3
10168_at	0.00253	0.000284	4.16286	-0.12596	0.313435	ZNF197	zinc finger protein 197
80210_at	0.00252	0.000282	4.16536	-0.12746	0.314651	ARMC9	armadillo repeat containing 9
2047_at	0.0024	0.000264	4.19052	-0.12965	0.238995	EPHB1	EPH receptor B1
55187_at	0.00308	0.000368	-4.06544	-0.1309	-0.338392	VPS13D	vacuolar protein sorting 13 homolog D
1233_at	0.00245	0.000272	-4.17862	-0.13241	-0.336363	CCR4	C-C motif chemokine receptor 4
55620_at	0.00304	0.00036	4.07347	-0.13356	0.555437	STAP2	signal transducing adaptor family member 2
10092_at	0.00333	0.000407	4.02779	-0.13719	0.368733	ARPC5	actin related protein 2/3 complex subunit 5
3641_at	0.00282	0.000327	4.10987	-0.13817	1.51991	INSL4	insulin like 4
8630_at	0.0022	0.000233	4.2376	-0.13916	0.444093	HSD17B6	hydroxysteroid 17-beta dehydrogenase 6
4147_at	0.00324	0.000391	4.04241	-0.14093	0.865287	MATN2	matrilin 2
8178_at	0.00265	0.0003	-4.1422	-0.14345	-0.260943	ELL	elongation factor for RNA polymerase II
80020_at	0.0027	0.000306	-4.13451	-0.15008	-0.243424	FOXRED2	FAD dependent oxidoreductase domain containing 2
5214_at	0.00322	0.000387	4.04666	-0.15054	0.85032	PFKP	phosphofructokinase, platelet
6773_at	0.00281	0.000325	4.11236	-0.15204	0.250465	STAT2	signal transducer and activator of transcription 2
3694_at	0.00252	0.000282	4.16506	-0.15269	1.11513	ITGB6	integrin subunit beta 6
79148_at	0.00284	0.00033	-4.10607	-0.15484	-0.635053	MMP28	matrix metallopeptidase 28
6754_at	0.00245	0.000272	-4.17949	-0.15598	-0.314597	SSTR4	somatostatin receptor 4
2023_at	0.00328	0.000398	4.03611	-0.15718	0.405024	ENO1	enolase 1
203197_at	0.00269	0.000304	4.13683	-0.15803	0.523479	TMEM268	transmembrane protein 268
1471_at	0.00333	0.000407	4.02793	-0.15843	0.441009	CST3	cystatin C
9130_at	0.00323	0.000389	4.04439	-0.16395	0.80567	FAM50A	family with sequence similarity 50 member A
3992_at	0.00306	0.000364	4.06971	-0.16622	0.375687	FADS1	fatty acid desaturase 1
11001_at	0.00327	0.000395	-4.03893	-0.16756	-1.11594	SLC27A2	solute carrier family 27 member 2
27290_at	0.00273	0.000311	-4.12836	-0.17021	-0.330215	SPINK4	serine peptidase inhibitor, Kazal type 4
4869_at	0.00344	0.000423	4.0129	-0.17499	0.469298	NPM1	nucleophosmin
2314_at	0.00324	0.000392	4.04185	-0.18104	0.468623	FLII	FLII, actin remodeling protein
174_at	0.00254	0.000285	-4.16147	-0.18357	-0.385019	AFP	alpha fetoprotein
90410_at	0.0033	0.000402	4.03226	-0.18754	0.626053	IFT20	intraflagellar transport 20
54436_at	0.00301	0.000356	-4.07863	-0.18796	-0.38734	SH3TC1	SH3 domain and tetratricopeptide repeats 1
8437_at	0.00308	0.000369	4.06497	-0.18936	0.40303	RASAL1	RAS protein activator like 1
10129_at	0.00327	0.000396	-4.03837	-0.18998	-0.704155	FRY	FRY microtubule binding protein
324_at	0.00284	0.000331	-4.10529	-0.19283	-0.289783	APC	APC, WNT signaling pathway regulator
1774_at	0.00326	0.000394	4.03971	-0.19367	0.527466	DNASE1L1	deoxyribonuclease I-like 1
23438_at	0.00327	0.000397	4.03718	-0.19798	0.389795	HARS2	histidyl-tRNA synthetase 2, mitochondrial
25759_at	0.00309	0.00037	4.06399	-0.1997	0.498279	SHC2	SHC adaptor protein 2
64344_at	0.00275	0.000315	-4.12387	-0.20141	-0.332664	HIF3A	hypoxia inducible factor 3 alpha subunit
10652_at	0.00322	0.000387	4.04707	-0.20437	0.295167	YKT6	YKT6 v-SNARE homolog (S. cerevisiae)
8519_at	0.00352	0.000438	4.00003	-0.20445	0.775498	IFITM1	interferon induced transmembrane protein 1
2904_at	0.00232	0.000253	-4.20639	-0.20486	-0.21038	GRIN2B	glutamate ionotropic receptor NMDA type subunit 2B
84790_at	0.00356	0.000444	3.99459	-0.20695	0.454976	TUBA1C	tubulin alpha 1c
3624_at	0.00262	0.000295	4.14919	-0.20787	0.637946	INHBA	inhibin beta A subunit
64210_at	0.00328	0.000399	4.03502	-0.20795	0.563404	MMS19	MMS19 homolog, cytosolic iron-sulfur assembly component
706_at	0.00349	0.00043	4.00661	-0.20938	0.682433	TSPO	translocator protein
8412_at	0.00327	0.000396	-4.03767	-0.21576	-0.542618	BCAR3	breast cancer anti-estrogen resistance 3
1555_at	0.00275	0.000315	-4.12401	-0.2161	-0.605722	CYP2B6	cytochrome P450 family 2 subfamily B member 6
8677_at	0.00332	0.000405	4.02993	-0.22206	0.498898	STX10	syntaxin 10
79642_at	0.00298	0.000352	4.08186	-0.22419	0.551681	ARSJ	arylsulfatase family member J
796_at	0.0025	0.000279	-4.16988	-0.22802	-0.201203	CALCA	calcitonin related polypeptide alpha
25907_at	0.00292	0.000344	4.09078	-0.23178	0.58682	TMEM158	transmembrane protein 158 (gene/pseudogene)
6850_at	0.00303	0.000359	4.0752	-0.23329	0.637957	SYK	spleen associated tyrosine kinase
2091_at	0.00356	0.000445	3.99398	-0.25106	0.507194	FBL	fibrillarin
60490_at	0.00324	0.000392	4.042	-0.25156	0.560027	PPCDC	phosphopantothenoylcysteine decarboxylase
11107_at	0.00293	0.000345	-4.08975	-0.25173	-0.504518	PRDM5	PR domain 5
5409_at	0.00307	0.000366	-4.06783	-0.25401	-0.467681	PNMT	phenylethanolamine N-methyltransferase
29109_at	0.00337	0.000412	4.0232	-0.25415	0.511156	FHOD1	formin homology 2 domain containing 1
1020_at	0.00342	0.00042	4.01547	-0.26341	0.434889	CDK5	cyclin dependent kinase 5
22918_at	0.00352	0.000437	4.00092	-0.26553	0.600981	CD93	CD93 molecule
55744_at	0.00284	0.00033	4.10665	-0.267	0.26054	COA1	cytochrome c oxidase assembly factor 1 homolog
11004_at	0.00292	0.000344	4.09116	-0.27336	0.322922	KIF2C	kinesin family member 2C
116832_at	0.00306	0.000364	4.06928	-0.27505	0.432947	RPL39L	ribosomal protein L39 like
9638_at	0.00348	0.000429	4.00791	-0.279	0.425558	FEZ1	fasciculation and elongation protein zeta 1
64151_at	0.00231	0.00025	4.21032	-0.28376	0.370732	NCAPG	non-SMC condensin I complex subunit G
81493_at	0.00293	0.000346	4.08935	-0.28592	0.601266	SYNC	syncoilin, intermediate filament protein
54820_at	0.00328	0.000399	4.03527	-0.28785	0.420652	NDE1	nudE neurodevelopment protein 1
27295_at	0.00338	0.000414	4.02153	-0.29065	0.687488	PDLIM3	PDZ and LIM domain 3
1195_at	0.00348	0.000428	4.00845	-0.29071	0.55572	CLK1	CDC like kinase 1
51296_at	0.00351	0.000435	4.00302	-0.29209	0.524991	SLC15A3	solute carrier family 15 member 3
55851_at	0.00355	0.000443	3.99582	-0.29625	0.369755	PSENEN	presenilin enhancer gamma-secretase subunit
81792_at	0.0028	0.000323	-4.11498	-0.3009	-0.305158	ADAMTS12	ADAM metallopeptidase with thrombospondin type 1 motif 12
6702_at	0.0022	0.000232	-4.23825	-0.30233	-0.165657	SPRR2C	small proline rich protein 2C (pseudogene)
5481_at	0.00359	0.000451	3.98945	-0.31308	0.42495	PPID	peptidylprolyl isomerase D
23212_at	0.00359	0.00045	3.99012	-0.3182	0.368432	RRS1	ribosome biogenesis regulator homolog
2824_at	0.00339	0.000415	4.02003	-0.32233	0.983454	GPM6B	glycoprotein M6B
2817_at	0.00345	0.000425	4.01152	-0.33058	0.399846	GPC1	glypican 1
80224_at	0.00289	0.000338	-4.0974	-0.33347	-0.464249	NUBPL	nucleotide binding protein like
4121_at	0.00363	0.000457	-3.98402	-0.337	-0.436666	MAN1A1	mannosidase alpha class 1A member 1
336_at	0.00222	0.000237	-4.23146	-0.33813	-0.239638	APOA2	apolipoprotein A2
54546_at	0.00353	0.000439	-3.99909	-0.34151	-1.21913	RNF186	ring finger protein 186
3983_at	0.00374	0.000474	3.97054	-0.34161	0.609581	ABLIM1	actin binding LIM protein 1
10227_at	0.00356	0.000445	3.99436	-0.34307	0.636765	MFSD10	major facilitator superfamily domain containing 10
23318_at	0.00303	0.00036	-4.074	-0.35273	-0.228148	ZCCHC11	zinc finger CCHC-type containing 11
114885_at	0.00353	0.000439	3.99896	-0.35583	0.346125	OSBPL11	oxysterol binding protein like 11
6881_at	0.00393	0.000505	3.94622	-0.35677	0.585034	TAF10	TATA-box binding protein associated factor 10
8744_at	0.00282	0.000328	4.10927	-0.35769	0.216455	TNFSF9	tumor necrosis factor superfamily member 9
23428_at	0.00384	0.000492	-3.95651	-0.35912	-0.598858	SLC7A8	solute carrier family 7 member 8
57161_at	0.00374	0.000475	-3.96946	-0.36321	-0.509259	PELI2	pellino E3 ubiquitin protein ligase family member 2
5783_at	0.00372	0.000471	-3.97249	-0.37307	-0.619093	PTPN13	protein tyrosine phosphatase, non-receptor type 13
3362_at	0.00307	0.000367	-4.06705	-0.37441	-0.26436	HTR6	5-hydroxytryptamine receptor 6
51776_at	0.00349	0.000431	-4.00599	-0.37548	-0.361143	ZAK	sterile alpha motif and leucine zipper containing kinase AZK
23261_at	0.00363	0.000457	3.98441	-0.37575	0.428151	CAMTA1	calmodulin binding transcription activator 1
26476_at	0.00311	0.000373	-4.06059	-0.37787	-0.277823	OR10J1	olfactory receptor family 10 subfamily J member 1
2517_at	0.004	0.000519	3.93606	-0.37995	0.45913	FUCA1	fucosidase, alpha-L- 1, tissue
11234_at	0.00379	0.000483	-3.96281	-0.38237	-0.674438	HPS5	HPS5, biogenesis of lysosomal organelles complex 2 subunit 2
60370_at	0.00379	0.000484	-3.96258	-0.38706	-0.65192	AVPI1	arginine vasopressin induced 1
23271_at	0.00378	0.000482	-3.96413	-0.38877	-0.449178	CAMSAP2	calmodulin regulated spectrin associated protein family member 2
6640_at	0.00374	0.000475	-3.9692	-0.38961	-0.527404	SNTA1	syntrophin alpha 1
80237_at	0.00339	0.000416	4.01972	-0.38978	0.341011	ELL3	elongation factor for RNA polymerase II 3
23560_at	0.00379	0.000485	3.96179	-0.39153	0.314088	GTPBP4	GTP binding protein 4
1956_at	0.00354	0.000441	-3.99759	-0.39512	-0.388456	EGFR	epidermal growth factor receptor
8554_at	0.00376	0.000478	-3.96703	-0.39636	-0.395122	PIAS1	protein inhibitor of activated STAT 1
9982_at	0.00328	0.000399	-4.0357	-0.39861	-0.397995	FGFBP1	fibroblast growth factor binding protein 1
5414_at	0.00348	0.000429	4.00796	-0.4014	0.277144	2024-09-04	septin 4
79573_at	0.00367	0.000464	3.97853	-0.40276	0.436553	TTC13	tetratricopeptide repeat domain 13
54885_at	0.00343	0.000422	-4.01429	-0.40334	-0.427435	TBC1D8B	TBC1 domain family member 8B
4752_at	0.00349	0.000431	4.00585	-0.40611	0.40425	NEK3	NIMA related kinase 3
3682_at	0.00395	0.000511	3.94168	-0.40886	0.417144	ITGAE	integrin subunit alpha E
51054_at	0.00323	0.000388	4.0453	-0.41071	0.523106	PLEKHA8P1	pleckstrin homology domain containing A8 pseudogene 1
9123_at	0.0035	0.000434	4.00348	-0.41286	0.459753	SLC16A3	solute carrier family 16 member 3
9722_at	0.00352	0.000438	-4.0003	-0.41322	-0.366063	NOS1AP	nitric oxide synthase 1 adaptor protein
3480_at	0.00359	0.00045	-3.98968	-0.41347	-0.363795	IGF1R	insulin like growth factor 1 receptor
5270_at	0.00395	0.00051	3.94297	-0.41423	1.20377	SERPINE2	serpin family E member 2
163486_at	0.00331	0.000404	-4.03093	-0.41888	-0.42814	DENND1B	DENN domain containing 1B
127833_at	0.00369	0.000467	-3.97627	-0.41951	-0.49599	SYT2	synaptotagmin 2
783_at	0.00376	0.000479	-3.96637	-0.42046	-0.702201	CACNB2	calcium voltage-gated channel auxiliary subunit beta 2
80774_at	0.00341	0.000419	4.01691	-0.42211	0.364894	LIMD2	LIM domain containing 2
1965_at	0.00393	0.000506	3.94542	-0.42345	0.298073	EIF2S1	eukaryotic translation initiation factor 2 subunit alpha
8706_at	0.00352	0.000438	-4.00019	-0.42559	-0.401365	B3GALNT1	beta-1,3-N-acetylgalactosaminyltransferase 1 (globoside blood group)
6284_at	0.00408	0.000531	3.92719	-0.42695	0.638436	S100A13	S100 calcium binding protein A13
4237_at	0.00376	0.000478	3.96741	-0.42736	0.867337	MFAP2	microfibrillar associated protein 2
253461_at	0.00365	0.00046	-3.98175	-0.42986	-0.468988	ZBTB38	zinc finger and BTB domain containing 38
7433_at	0.00379	0.000485	-3.96185	-0.43227	-0.738839	VIPR1	vasoactive intestinal peptide receptor 1
25909_at	0.00355	0.000442	-3.99662	-0.43421	-0.446976	AHCTF1	AT-hook containing transcription factor 1
7644_at	0.00374	0.000474	-3.97008	-0.44012	-0.578564	ZNF91	zinc finger protein 91
3263_at	0.00365	0.000459	-3.98224	-0.44035	-0.296633	HPX	hemopexin
2550_at	0.00387	0.000496	3.95316	-0.44252	0.462408	GABBR1	gamma-aminobutyric acid type B receptor subunit 1
221981_at	0.00408	0.000532	-3.92681	-0.44605	-0.892505	THSD7A	thrombospondin type 1 domain containing 7A
79643_at	0.00388	0.000497	3.95224	-0.44899	0.385543	CHMP6	charged multivesicular body protein 6
6663_at	0.0034	0.000417	-4.01849	-0.4515	-0.296463	SOX10	SRY-box 10
79174_at	0.00425	0.000563	3.90534	-0.45381	0.463286	CRELD2	cysteine rich with EGF like domains 2
9170_at	0.00361	0.000454	3.98672	-0.45729	0.315538	LPAR2	lysophosphatidic acid receptor 2
4294_at	0.00376	0.000479	-3.96631	-0.45926	-0.299514	MAP3K10	mitogen-activated protein kinase kinase kinase 10
5155_at	0.00375	0.000476	3.96852	-0.46059	0.312008	PDGFB	platelet derived growth factor subunit B
56941_at	0.00406	0.000528	-3.9292	-0.46389	-0.530339	HMCES	5-hydroxymethylcytosine (hmC) binding, ES cell-specific
79959_at	0.00337	0.000412	4.02318	-0.46546	0.472519	CEP76	centrosomal protein 76
10485_at	0.0037	0.000468	-3.97521	-0.46837	-0.348136	C1orf61	chromosome 1 open reading frame 61
23604_at	0.00364	0.000459	3.98262	-0.46927	0.307306	DAPK2	death associated protein kinase 2
5260_at	0.00356	0.000445	-3.99376	-0.47046	-0.344457	PHKG1	phosphorylase kinase catalytic subunit gamma 1
563_at	0.0039	0.000501	-3.94935	-0.47439	-1.41057	AZGP1	alpha-2-glycoprotein 1, zinc-binding
5764_at	0.00394	0.000508	3.94415	-0.48233	0.985929	PTN	pleiotrophin
54556_at	0.0039	0.000502	3.94895	-0.48697	0.433751	ING3	inhibitor of growth family member 3
4938_at	0.00421	0.000554	3.91107	-0.48735	1.27027	OAS1	2'-5'-oligoadenylate synthetase 1
5279_at	0.0043	0.00057	3.90067	-0.48802	0.315264	PIGC	phosphatidylinositol glycan anchor biosynthesis class C
55843_at	0.00388	0.000498	3.95164	-0.489	0.949423	ARHGAP15	Rho GTPase activating protein 15
27339_at	0.00417	0.000546	3.91709	-0.49589	0.469753	PRPF19	pre-mRNA processing factor 19
3665_at	0.00395	0.00051	3.9424	-0.4977	0.858442	IRF7	interferon regulatory factor 7
11316_at	0.00424	0.000561	3.90689	-0.49777	0.428517	COPE	coatomer protein complex subunit epsilon
7100_at	0.00362	0.000455	3.9854	-0.49991	0.5621	TLR5	toll like receptor 5
2_at	0.00451	0.000608	3.87621	-0.5025	0.720741	A2M	alpha-2-macroglobulin
10247_at	0.00422	0.000557	-3.90947	-0.50417	-0.988748	RIDA	reactive intermediate imine deaminase A homolog
114_at	0.00278	0.00032	-4.11782	-0.50849	-0.24603	ADCY8	adenylate cyclase 8
51601_at	0.00415	0.000542	3.91956	-0.51108	0.502564	LIPT1	lipoyltransferase 1
9019_at	0.00419	0.000551	3.91372	-0.51872	0.328288	MPZL1	myelin protein zero like 1
6320_at	0.00386	0.000494	3.95472	-0.526	0.479797	CLEC11A	C-type lectin domain family 11 member A
11321_at	0.00443	0.000595	3.8842	-0.52891	0.503108	GPN1	GPN-loop GTPase 1
839_at	0.00396	0.000513	3.94049	-0.53079	0.356893	CASP6	caspase 6
5050_at	0.00411	0.000536	3.92374	-0.53111	0.477618	PAFAH1B3	platelet activating factor acetylhydrolase 1b catalytic subunit 3
661_at	0.00395	0.000512	3.94152	-0.53211	0.358335	POLR3D	polymerase (RNA) III subunit D
3122_at	0.00455	0.000617	3.87059	-0.53235	0.639834	HLA-DRA	major histocompatibility complex, class II, DR alpha
10950_at	0.00443	0.000595	-3.88426	-0.53593	-0.522368	BTG3	BTG anti-proliferation factor 3
5578_at	0.00393	0.000506	-3.94571	-0.53598	-0.243513	PRKCA	protein kinase C alpha
1602_at	0.00412	0.000539	-3.92178	-0.54047	-0.808401	DACH1	dachshund family transcription factor 1
158_at	0.00443	0.000595	3.88455	-0.54415	0.353644	ADSL	adenylosuccinate lyase
64816_at	0.00282	0.000327	-4.11003	-0.54662	-0.204998	CYP3A43	cytochrome P450 family 3 subfamily A member 43
2961_at	0.00435	0.000579	3.89477	-0.54902	0.335274	GTF2E2	general transcription factor IIE subunit 2
339448_at	0.00419	0.000549	3.91486	-0.5512	0.412126	C1orf174	chromosome 1 open reading frame 174
26108_at	0.00307	0.000367	-4.06709	-0.55237	-0.282512	PYGO1	pygopus family PHD finger 1
10113_at	0.00436	0.000582	3.89295	-0.55434	0.475393	PREB	prolactin regulatory element binding
220_at	0.00372	0.000472	3.97227	-0.5602	0.93937	ALDH1A3	aldehyde dehydrogenase 1 family member A3
701_at	0.0035	0.000433	4.00461	-0.56261	0.555114	BUB1B	BUB1 mitotic checkpoint serine/threonine kinase B
54518_at	0.00368	0.000464	3.97817	-0.5719	0.443126	APBB1IP	amyloid beta precursor protein binding family B member 1 interacting protein
1365_at	0.00392	0.000504	3.94698	-0.57505	0.89626	CLDN3	claudin 3
55295_at	0.00407	0.000531	-3.92756	-0.57563	-0.351726	KLHL26	kelch like family member 26
90586_at	0.00324	0.000391	-4.04259	-0.57845	-0.217571	AOC4P	amine oxidase, copper containing 4, pseudogene
80148_at	0.00459	0.000625	-3.86561	-0.57896	-0.52513	PQLC1	PQ loop repeat containing 1
84223_at	0.00423	0.000559	3.90801	-0.58795	0.489052	IQCG	IQ motif containing G
7134_at	0.00427	0.000565	-3.90372	-0.58832	-1.44104	TNNC1	troponin C1, slow skeletal and cardiac type
5329_at	0.00421	0.000554	3.91115	-0.59749	0.463234	PLAUR	plasminogen activator, urokinase receptor
10579_at	0.00453	0.000613	-3.87288	-0.60065	-0.613071	TACC2	transforming acidic coiled-coil containing protein 2
4000_at	0.00457	0.000621	3.86819	-0.6062	0.588243	LMNA	lamin A/C
3687_at	0.00412	0.000538	3.9226	-0.60665	0.413199	ITGAX	integrin subunit alpha X
51778_at	0.00435	0.000579	3.89468	-0.60951	1.1909	MYOZ2	myozenin 2
100507436_at	0.00458	0.000624	3.86645	-0.6123	0.723474	MICA	MHC class I polypeptide-related sequence A
140459_at	0.00439	0.000586	3.88991	-0.61268	0.316405	ASB6	ankyrin repeat and SOCS box containing 6
23060_at	0.00424	0.000561	-3.90656	-0.61465	-0.292936	ZNF609	zinc finger protein 609
55656_at	0.00458	0.000624	3.86604	-0.6147	0.478849	INTS8	integrator complex subunit 8
4137_at	0.00422	0.000557	-3.90962	-0.62001	-0.47663	MAPT	microtubule associated protein tau
25888_at	0.00422	0.000555	3.91041	-0.62021	0.337582	ZNF473	zinc finger protein 473
2658_at	0.004	0.000519	-3.93605	-0.62476	-0.282934	GDF2	growth differentiation factor 2
9886_at	0.00458	0.000623	3.86696	-0.62598	0.628414	RHOBTB1	Rho related BTB domain containing 1
989_at	0.00457	0.000621	-3.86836	-0.62709	-0.45917	2024-09-07	septin 7
6610_at	0.00426	0.000564	3.90446	-0.62798	0.363485	SMPD2	sphingomyelin phosphodiesterase 2
57110_at	0.00282	0.000327	4.11039	-0.62855	0.226313	HRASLS	HRAS like suppressor
26994_at	0.00481	0.000664	-3.84267	-0.62993	-0.464349	RNF11	ring finger protein 11
79682_at	0.00356	0.000444	3.99511	-0.63039	0.447485	CENPU	centromere protein U
51171_at	0.00443	0.000596	-3.88389	-0.63613	-0.562732	HSD17B14	hydroxysteroid 17-beta dehydrogenase 14
51454_at	0.00459	0.000626	-3.8653	-0.63739	-0.59487	GULP1	GULP, engulfment adaptor PTB domain containing 1
7783_at	0.0035	0.000433	-4.00465	-0.63791	-0.357825	ZP2	zona pellucida glycoprotein 2
8270_at	0.00464	0.000634	3.86013	-0.64347	0.490195	LAGE3	L antigen family member 3
6401_at	0.00345	0.000425	4.01117	-0.64383	1.0975	SELE	selectin E
51741_at	0.00458	0.000624	-3.86633	-0.64942	-0.397086	WWOX	WW domain containing oxidoreductase
6628_at	0.00492	0.000687	3.82973	-0.65167	0.335145	SNRPB	small nuclear ribonucleoprotein polypeptides B and B1
6158_at	0.00468	0.00064	3.85638	-0.66288	0.383063	RPL28	ribosomal protein L28
64786_at	0.00468	0.00064	-3.85686	-0.66453	-0.389311	TBC1D15	TBC1 domain family member 15
79156_at	0.00443	0.000596	3.88387	-0.67087	0.260866	PLEKHF1	pleckstrin homology and FYVE domain containing 1
6646_at	0.00417	0.000546	3.91676	-0.67196	0.391336	SOAT1	sterol O-acyltransferase 1
5293_at	0.00423	0.000558	3.90856	-0.67306	0.366566	PIK3CD	phosphatidylinositol-4,5-bisphosphate 3-kinase catalytic subunit delta
7052_at	0.00436	0.000581	3.89311	-0.68204	0.288143	TGM2	transglutaminase 2
5698_at	0.00506	0.000712	3.81598	-0.68625	0.521191	PSMB9	proteasome subunit beta 9
56890_at	0.0044	0.000589	-3.88831	-0.6888	-0.400494	MDM1	Mdm1 nuclear protein
6897_at	0.00488	0.000677	3.83521	-0.68922	0.527055	TARS	threonyl-tRNA synthetase
11065_at	0.00466	0.000638	3.85812	-0.69296	0.592879	UBE2C	ubiquitin conjugating enzyme E2 C
5176_at	0.00462	0.000631	3.86174	-0.69429	1.32613	SERPINF1	serpin family F member 1
54819_at	0.00446	0.000601	3.8807	-0.69486	0.380202	ZCCHC10	zinc finger CCHC-type containing 10
4329_at	0.00491	0.000683	-3.83171	-0.69633	-0.985433	ALDH6A1	aldehyde dehydrogenase 6 family member A1
3145_at	0.00479	0.000659	3.84549	-0.69801	0.387129	HMBS	hydroxymethylbilane synthase
2004_at	0.00458	0.000624	3.86607	-0.69822	0.470669	ELK3	ELK3, ETS transcription factor
7345_at	0.0051	0.00072	3.81211	-0.6993	1.11781	UCHL1	ubiquitin C-terminal hydrolase L1
175_at	0.00469	0.000643	3.85516	-0.70119	0.415342	AGA	aspartylglucosaminidase
57731_at	0.00425	0.000562	-3.90562	-0.70555	-0.248434	SPTBN4	spectrin beta, non-erythrocytic 4
26249_at	0.00487	0.000675	-3.83647	-0.70809	-0.470266	KLHL3	kelch like family member 3
10125_at	0.00401	0.000521	3.93445	-0.70818	1.07291	RASGRP1	RAS guanyl releasing protein 1
23366_at	0.00416	0.000544	-3.918	-0.71158	-0.322425	KIAA0895	KIAA0895
8417_at	0.00513	0.000726	-3.80874	-0.71586	-0.328319	STX7	syntaxin 7
308_at	0.00528	0.000756	3.79313	-0.72123	0.469814	ANXA5	annexin A5
6604_at	0.00488	0.000677	3.83544	-0.72191	0.77114	SMARCD3	SWI/SNF related, matrix associated, actin dependent regulator of chromatin, subfamily d, member 3
79134_at	0.00475	0.000652	3.84932	-0.72267	0.338874	TMEM185B	transmembrane protein 185B
79054_at	0.00397	0.000514	3.93956	-0.72592	0.381765	TRPM8	transient receptor potential cation channel subfamily M member 8
63978_at	0.00434	0.000577	-3.89581	-0.72607	-0.313679	PRDM14	PR domain 14
3764_at	0.00462	0.000631	3.86226	-0.72722	0.969098	KCNJ8	potassium voltage-gated channel subfamily J member 8
7884_at	0.00499	0.000699	-3.82317	-0.72788	-0.397138	SLBP	stem-loop binding protein
2971_at	0.00524	0.000745	3.79883	-0.72796	0.377427	GTF3A	general transcription factor IIIA
55654_at	0.00505	0.00071	3.81727	-0.73012	0.389076	TMEM127	transmembrane protein 127
6688_at	0.0039	0.000501	3.94943	-0.73097	0.222285	SPI1	Spi-1 proto-oncogene
112950_at	0.00478	0.000658	3.846	-0.73265	0.292713	MED8	mediator complex subunit 8
80036_at	0.00435	0.000578	-3.89508	-0.73292	-0.460373	TRPM3	transient receptor potential cation channel subfamily M member 3
10396_at	0.0042	0.000552	-3.91261	-0.73376	-0.317208	ATP8A1	ATPase phospholipid transporting 8A1
7015_at	0.00393	0.000507	-3.94516	-0.73415	-0.265845	TERT	telomerase reverse transcriptase
81551_at	0.00433	0.000575	-3.89698	-0.73574	-0.350582	STMN4	stathmin 4
26052_at	0.00448	0.000604	3.8786	-0.74021	0.40588	DNM3	dynamin 3
4163_at	0.00479	0.000659	-3.84564	-0.74202	-0.368603	MCC	mutated in colorectal cancers
51582_at	0.0051	0.000721	3.81134	-0.74469	0.358899	AZIN1	antizyme inhibitor 1
6462_at	0.00446	0.0006	-3.88085	-0.74722	-0.331779	SHBG	sex hormone binding globulin
91977_at	0.00458	0.000623	-3.86684	-0.74942	-0.298129	MYOZ3	myozenin 3
3958_at	0.00527	0.000755	3.79379	-0.75204	0.945603	LGALS3	lectin, galactoside binding soluble 3
7082_at	0.00537	0.000775	-3.7839	-0.75809	-0.516248	TJP1	tight junction protein 1
5502_at	0.00481	0.000663	3.84311	-0.75817	1.02182	PPP1R1A	protein phosphatase 1 regulatory inhibitor subunit 1A
7225_at	0.0048	0.000661	3.84433	-0.75856	1.02172	TRPC6	transient receptor potential cation channel subfamily C member 6
259217_at	0.00536	0.000772	-3.78528	-0.76032	-0.513	HSPA12A	heat shock protein family A (Hsp70) member 12A
55061_at	0.00492	0.000684	3.83122	-0.76107	0.625609	SUSD4	sushi domain containing 4
55226_at	0.00513	0.000727	3.80826	-0.76507	0.352921	NAT10	N-acetyltransferase 10
29926_at	0.00481	0.000664	3.84271	-0.76585	0.411614	GMPPA	GDP-mannose pyrophosphorylase A
53407_at	0.00527	0.000753	3.79465	-0.77065	0.427862	STX18	syntaxin 18
92104_at	0.00436	0.000583	-3.89222	-0.7707	-0.368744	TTC30A	tetratricopeptide repeat domain 30A
81491_at	0.00381	0.000487	3.96035	-0.77694	0.320729	GPR63	G protein-coupled receptor 63
57476_at	0.00493	0.000689	-3.82878	-0.77873	-0.717529	GRAMD1B	GRAM domain containing 1B
10900_at	0.00441	0.000591	-3.88715	-0.78031	-0.227788	RUNDC3A	RUN domain containing 3A
6521_at	0.00488	0.000678	-3.83501	-0.78178	-0.607946	SLC4A1	solute carrier family 4 member 1 (Diego blood group)
952_at	0.00473	0.000648	3.85209	-0.78183	0.578939	CD38	CD38 molecule
51196_at	0.0054	0.00078	-3.78147	-0.78246	-0.743444	PLCE1	phospholipase C epsilon 1
11156_at	0.00478	0.000656	3.8474	-0.78253	0.407483	PTP4A3	protein tyrosine phosphatase type IVA, member 3
7750_at	0.00434	0.000577	-3.89603	-0.78954	-0.23817	ZMYM2	zinc finger MYM-type containing 2
4800_at	0.00453	0.000613	3.87304	-0.78982	0.219849	NFYA	nuclear transcription factor Y subunit alpha
10549_at	0.00549	0.000796	3.7737	-0.79431	0.491994	PRDX4	peroxiredoxin 4
25775_at	0.00407	0.000529	-3.9285	-0.79636	-0.266302	C22orf24	chromosome 22 open reading frame 24
51635_at	0.00547	0.000793	3.77517	-0.79681	0.516836	DHRS7	dehydrogenase/reductase 7
10223_at	0.00454	0.000615	-3.87187	-0.7984	-0.353354	GPA33	glycoprotein A33
4644_at	0.00447	0.000602	3.87995	-0.79976	0.280964	MYO5A	myosin VA
2539_at	0.00485	0.00067	3.83909	-0.80639	0.303033	G6PD	glucose-6-phosphate dehydrogenase
1102_at	0.00541	0.000782	3.78037	-0.80696	0.434881	RCBTB2	RCC1 and BTB domain containing protein 2
3043_at	0.0056	0.000817	3.76367	-0.80866	2.70484	HBB	hemoglobin subunit beta
8491_at	0.00502	0.000704	-3.82054	-0.81045	-0.765103	MAP4K3	mitogen-activated protein kinase kinase kinase kinase 3
4608_at	0.00502	0.000706	3.81962	-0.81444	0.762734	MYBPH	myosin binding protein H
79659_at	0.0048	0.000662	-3.84393	-0.81683	-0.333521	DYNC2H1	dynein cytoplasmic 2 heavy chain 1
2191_at	0.00419	0.000549	3.91454	-0.82328	0.75449	FAP	fibroblast activation protein alpha
23649_at	0.00527	0.000755	-3.79379	-0.82343	-0.739681	POLA2	polymerase (DNA) alpha 2, accessory subunit
100288413_at	0.00494	0.000691	-3.82738	-0.82399	-0.554954	ERVMER34-1	endogenous retrovirus group MER34 member 1
10991_at	0.00433	0.000575	-3.89745	-0.82854	-0.304831	SLC38A3	solute carrier family 38 member 3
26263_at	0.00436	0.000583	3.89234	-0.83387	0.250548	FBXO22	F-box protein 22
9865_at	0.0049	0.000681	3.83286	-0.83392	0.734602	TRIL	TLR4 interactor with leucine rich repeats
6019_at	0.00367	0.000464	3.97861	-0.83523	0.366593	RLN2	relaxin 2
93081_at	0.00499	0.000697	3.82403	-0.83748	0.393863	TEX30	testis expressed 30
64919_at	0.00359	0.000451	3.98938	-0.83771	0.237935	BCL11B	B-cell CLL/lymphoma 11B
2263_at	0.00502	0.000703	-3.82111	-0.8378	-0.481828	FGFR2	fibroblast growth factor receptor 2
10529_at	0.00561	0.000818	-3.76312	-0.83786	-0.599551	NEBL	nebulette
23286_at	0.00524	0.000747	3.79797	-0.8404	0.655784	WWC1	WW and C2 domain containing 1
2983_at	0.00536	0.000772	3.78539	-0.84543	0.618902	GUCY1B3	guanylate cyclase 1 soluble subunit beta
57608_at	0.00524	0.000745	3.79873	-0.8505	0.732084	KIAA1462	KIAA1462
50852_at	0.00329	0.000401	4.03369	-0.85079	0.393035	TRAT1	T cell receptor associated transmembrane adaptor 1
84168_at	0.00451	0.000609	3.87539	-0.85406	0.32219	ANTXR1	anthrax toxin receptor 1
6001_at	0.00554	0.000805	-3.76929	-0.85502	-0.50254	RGS10	regulator of G-protein signaling 10
2199_at	0.00444	0.000597	3.88288	-0.85621	0.454622	FBLN2	fibulin 2
55239_at	0.00538	0.000777	3.78286	-0.85766	0.386817	OGFOD1	2-oxoglutarate and iron dependent oxygenase domain containing 1
9493_at	0.00341	0.000418	4.01785	-0.85941	0.395468	KIF23	kinesin family member 23
57405_at	0.0031	0.000372	4.06178	-0.86784	0.16892	SPC25	SPC25, NDC80 kinetochore complex component
9058_at	0.00509	0.000719	-3.81267	-0.8787	-0.784712	SLC13A2	solute carrier family 13 member 2
9934_at	0.00403	0.000524	3.93218	-0.8809	0.839454	P2RY14	purinergic receptor P2Y14
29902_at	0.00478	0.000658	3.84628	-0.88152	0.339684	FAM216A	family with sequence similarity 216 member A
1793_at	0.00561	0.000819	-3.76292	-0.88757	-0.384046	DOCK1	dedicator of cytokinesis 1
865_at	0.00556	0.00081	3.76717	-0.88915	0.337131	CBFB	core-binding factor, beta subunit
9949_at	0.00524	0.000745	3.79897	-0.89123	0.514278	AMMECR1	Alport syndrome, mental retardation, midface hypoplasia and elliptocytosis chromosomal region gene 1
22996_at	0.00514	0.000729	3.80719	-0.89306	0.919475	TTC39A	tetratricopeptide repeat domain 39A
54920_at	0.00537	0.000773	3.7849	-0.8936	0.291494	DUS2	dihydrouridine synthase 2
11064_at	0.00492	0.000685	3.83059	-0.89556	0.283794	CNTRL	centriolin
55181_at	0.00566	0.000828	3.75857	-0.89617	0.333665	SMG8	SMG8, nonsense mediated mRNA decay factor
9200_at	0.00525	0.000749	3.79697	-0.89618	0.701583	HACD1	3-hydroxyacyl-CoA dehydratase 1
79609_at	0.00516	0.000731	3.80588	-0.897	0.418976	VCPKMT	valosin containing protein lysine methyltransferase
29107_at	0.00566	0.000828	3.75877	-0.89971	0.40289	NXT1	nuclear transport factor 2 like export factor 1
6095_at	0.0051	0.00072	-3.81171	-0.91089	-0.448898	RORA	RAR related orphan receptor A
4157_at	0.00502	0.000703	3.82097	-0.91387	0.387921	MC1R	melanocortin 1 receptor
55282_at	0.00514	0.000728	-3.80751	-0.91651	-0.28561	LRRC36	leucine rich repeat containing 36
2252_at	0.00407	0.000531	3.9275	-0.9181	0.771786	FGF7	fibroblast growth factor 7
2534_at	0.00591	0.000873	-3.73861	-0.92022	-0.579169	FYN	FYN proto-oncogene, Src family tyrosine kinase
79037_at	0.00507	0.000715	3.81436	-0.92123	0.746047	PVRIG	poliovirus receptor related immunoglobulin domain containing
3237_at	0.00506	0.000711	3.81665	-0.92338	0.479323	HOXD11	homeobox D11
2618_at	0.00525	0.000749	3.79684	-0.92469	0.218786	GART	phosphoribosylglycinamide formyltransferase, phosphoribosylglycinamide synthetase, phosphoribosylaminoimidazole synthetase
8678_at	0.00585	0.00086	3.74436	-0.92654	0.281514	BECN1	beclin 1
23632_at	0.00492	0.000687	-3.82993	-0.93089	-0.315457	CA14	carbonic anhydrase 14
5581_at	0.00531	0.000763	-3.78975	-0.93713	-0.249592	PRKCE	protein kinase C epsilon
11130_at	0.00567	0.00083	3.75769	-0.93776	0.559441	ZWINT	ZW10 interacting kinetochore protein
8842_at	0.00586	0.000861	3.7436	-0.93796	1.45896	PROM1	prominin 1
6616_at	0.00506	0.000712	3.81621	-0.94312	0.313571	SNAP25	synaptosome associated protein 25
22839_at	0.00526	0.000751	3.79585	-0.94576	0.259427	DLGAP4	DLG associated protein 4
3082_at	0.00398	0.000516	3.93848	-0.94837	0.285906	HGF	hepatocyte growth factor
2531_at	0.00587	0.000865	-3.74198	-0.94979	-0.396138	KDSR	3-ketodihydrosphingosine reductase
2903_at	0.00492	0.000687	3.82956	-0.95242	0.463208	GRIN2A	glutamate ionotropic receptor NMDA type subunit 2A
26608_at	0.00609	0.00091	3.72252	-0.95262	0.443667	TBL2	transducin (beta)-like 2
9509_at	0.00484	0.000669	3.83959	-0.95298	0.315446	ADAMTS2	ADAM metallopeptidase with thrombospondin type 1 motif 2
51430_at	0.00599	0.000889	-3.73166	-0.95555	-0.408978	SUCO	SUN domain containing ossification factor
54551_at	0.00547	0.000794	-3.77477	-0.95757	-0.4227	MAGEL2	MAGE family member L2
10148_at	0.00485	0.000672	3.83839	-0.96383	0.319919	EBI3	Epstein-Barr virus induced 3
10160_at	0.00618	0.000929	3.71453	-0.96457	0.42685	FARP1	FERM, ARH/RhoGEF and pleckstrin domain protein 1
9034_at	0.00556	0.000809	3.76773	-0.96628	0.524967	CCRL2	C-C motif chemokine receptor like 2
746_at	0.00643	0.000979	3.69477	-0.96667	0.494493	TMEM258	transmembrane protein 258
6503_at	0.00595	0.000881	3.73488	-0.96837	0.582896	SLA	Src-like-adaptor
66002_at	0.00529	0.000758	-3.79217	-0.96971	-0.600284	CYP4F12	cytochrome P450 family 4 subfamily F member 12
10001_at	0.0052	0.000738	3.80231	-0.96985	0.343255	MED6	mediator complex subunit 6
64081_at	0.0061	0.000912	-3.72185	-0.97662	-0.763683	PBLD	phenazine biosynthesis like protein domain containing
55127_at	0.00602	0.000894	3.7294	-0.97768	0.324727	HEATR1	HEAT repeat containing 1
5793_at	0.00598	0.000886	-3.73269	-0.98214	-0.52238	PTPRG	protein tyrosine phosphatase, receptor type G
5805_at	0.00632	0.000957	3.70333	-0.98286	0.444713	PTS	6-pyruvoyltetrahydropterin synthase
79963_at	0.00492	0.000687	-3.82966	-0.98349	-0.296155	ABCA11P	ATP binding cassette subfamily A member 11, pseudogene
51816_at	0.00635	0.000962	3.70115	-0.9856	1.06978	CECR1	cat eye syndrome chromosome region, candidate 1
23484_at	0.00607	0.000907	3.724	-0.98707	0.333862	LEPROTL1	leptin receptor overlapping transcript-like 1
2950_at	0.00635	0.000963	3.70104	-0.98846	0.465763	GSTP1	glutathione S-transferase pi 1
80230_at	0.00624	0.000938	3.71082	-0.9892	0.294221	RUFY1	RUN and FYVE domain containing 1
2119_at	0.0055	0.000799	3.77237	-0.98951	0.288504	ETV5	ETS variant 5
10313_at	0.00645	0.000982	3.69363	-0.98968	0.473612	RTN3	reticulon 3
1408_at	0.00608	0.000908	-3.72325	-0.99083	-0.389298	CRY2	cryptochrome circadian clock 2
26658_at	0.00506	0.000713	-3.81548	-0.99388	-0.258204	OR7C2	olfactory receptor family 7 subfamily C member 2
63894_at	0.00611	0.000914	3.72112	-0.99431	0.319704	VIPAS39	VPS33B interacting protein, apical-basolateral polarity regulator, spe-39 homolog
10574_at	0.00652	0.000996	3.68788	-0.99443	0.441419	CCT7	chaperonin containing TCP1 subunit 7
29104_at	0.00544	0.000787	3.77795	-0.99497	0.484255	N6AMT1	N-6 adenine-specific DNA methyltransferase 1 (putative)
9731_at	0.00574	0.000841	-3.75252	-0.99556	-0.314325	CEP104	centrosomal protein 104
1902_at	0.00525	0.00075	3.79629	-1.00117	0.684819	LPAR1	lysophosphatidic acid receptor 1
10865_at	0.00546	0.000791	3.77601	-1.00188	0.35596	ARID5A	AT-rich interaction domain 5A
10753_at	0.00475	0.000652	-3.84959	-1.00407	-0.268885	CAPN9	calpain 9
841_at	0.00534	0.000768	3.78754	-1.00493	0.32822	CASP8	caspase 8
2009_at	0.00593	0.000878	-3.73648	-1.00611	-0.584471	EML1	echinoderm microtubule associated protein like 1
10394_at	0.00488	0.000678	-3.83492	-1.00659	-0.237861	PRG3	proteoglycan 3, pro eosinophil major basic protein 2
2634_at	0.00604	0.000898	3.72765	-1.00666	0.806955	GBP2	guanylate binding protein 2
8404_at	0.00634	0.000959	3.70247	-1.00732	1.41812	SPARCL1	SPARC like 1
2938_at	0.0065	0.000991	-3.6899	-1.01114	-1.29954	GSTA1	glutathione S-transferase alpha 1
5704_at	0.00626	0.000942	3.70953	-1.01138	0.328589	PSMC4	proteasome 26S subunit, ATPase 4
9521_at	0.00634	0.000961	3.70179	-1.01193	0.549524	EEF1E1	eukaryotic translation elongation factor 1 epsilon 1
64398_at	0.00643	0.000978	-3.69499	-1.01606	-0.714041	MPP5	membrane palmitoylated protein 5
11104_at	0.00615	0.00092	3.7183	-1.01651	0.346214	KATNA1	katanin catalytic subunit A1
6540_at	0.00611	0.000915	-3.7206	-1.01849	-0.787034	SLC6A13	solute carrier family 6 member 13
51065_at	0.00656	0.001	3.68459	-1.0186	0.435712	RPS27L	ribosomal protein S27 like
54508_at	0.00559	0.000814	3.76496	-1.02157	0.439919	EPB41L4A-AS2	EPB41L4A antisense RNA 2 (head to head)
53822_at	0.00478	0.000657	-3.84647	-1.02443	-0.327334	FXYD7	FXYD domain containing ion transport regulator 7
11262_at	0.0044	0.000588	3.88877	-1.02449	0.368436	SP140	SP140 nuclear body protein
23309_at	0.00607	0.000905	3.72461	-1.02698	0.307827	SIN3B	SIN3 transcription regulator family member B
10467_at	0.00655	0.001	3.68596	-1.03013	0.514524	ZNHIT1	zinc finger HIT-type containing 1
8870_at	0.00674	0.00104	3.67073	-1.03025	1.09235	IER3	immediate early response 3
2275_at	0.00587	0.000863	3.74293	-1.0359	0.291004	FHL3	four and a half LIM domains 3
9289_at	0.00632	0.000955	3.70396	-1.03643	0.560035	ADGRG1	adhesion G protein-coupled receptor G1
104_at	0.00575	0.000843	3.75179	-1.03671	0.281312	ADARB1	adenosine deaminase, RNA specific B1
3123_at	0.00688	0.00108	3.65823	-1.03972	0.522136	HLA-DRB1	major histocompatibility complex, class II, DR beta 1
26007_at	0.00551	0.000801	-3.7711	-1.04041	-0.443887	TKFC	triokinase and FMN cyclase
80024_at	0.00591	0.000872	3.73892	-1.04308	0.266076	SLC8B1	solute carrier family 8 member B1
81618_at	0.00677	0.00105	3.66781	-1.04641	0.692402	ITM2C	integral membrane protein 2C
6364_at	0.00562	0.000822	3.76142	-1.04802	1.53393	CCL20	C-C motif chemokine ligand 20
1733_at	0.00639	0.000971	-3.69793	-1.05247	-1.24596	DIO1	deiodinase, iodothyronine type I
5594_at	0.00605	0.000901	3.72636	-1.06157	0.243296	MAPK1	mitogen-activated protein kinase 1
54811_at	0.00592	0.000876	3.73718	-1.06226	0.406479	ZNF562	zinc finger protein 562
7095_at	0.00678	0.00105	-3.66672	-1.06244	-0.339752	SEC62	SEC62 homolog, preprotein translocation factor
151011_at	0.0063	0.000952	-3.7054	-1.06252	-0.517927	2024-09-10	septin 10
1196_at	0.00658	0.00101	3.6818	-1.06998	0.432194	CLK2	CDC like kinase 2
55818_at	0.00652	0.000996	3.68795	-1.07064	0.485873	KDM3A	lysine demethylase 3A
9601_at	0.00655	0.001	3.68561	-1.0718	0.429236	PDIA4	protein disulfide isomerase family A member 4
1978_at	0.00618	0.000929	3.71477	-1.07185	0.391125	EIF4EBP1	eukaryotic translation initiation factor 4E binding protein 1
23127_at	0.0065	0.000992	3.68944	-1.07447	0.743358	COLGALT2	collagen beta(1-O)galactosyltransferase 2
11237_at	0.00606	0.000903	3.72558	-1.077	0.394873	RNF24	ring finger protein 24
55186_at	0.00655	0.001	-3.68569	-1.07901	-0.289795	SLC25A36	solute carrier family 25 member 36
80183_at	0.0049	0.000681	3.83292	-1.07947	0.701382	KIAA0226L	KIAA0226 like
1111_at	0.0042	0.000552	3.91243	-1.08306	0.267767	CHEK1	checkpoint kinase 1
10897_at	0.00656	0.00101	3.68426	-1.08402	0.378929	YIF1A	Yip1 interacting factor homolog A, membrane trafficking protein
11140_at	0.00657	0.00101	3.68359	-1.08544	0.350265	CDC37	cell division cycle 37
3561_at	0.00629	0.000948	3.70693	-1.09029	0.506069	IL2RG	interleukin 2 receptor subunit gamma
4982_at	0.00639	0.000971	3.69783	-1.09319	1.13815	TNFRSF11B	TNF receptor superfamily member 11b
404281_at	0.00512	0.000725	-3.8093	-1.09486	-0.261477	YY2	YY2 transcription factor
120227_at	0.00528	0.000756	3.79323	-1.09624	0.248406	CYP2R1	cytochrome P450 family 2 subfamily R member 1
5688_at	0.00681	0.00106	3.66396	-1.10074	0.434239	PSMA7	proteasome subunit alpha 7
3884_at	0.00537	0.000775	-3.78411	-1.10165	-0.227896	KRT33B	keratin 33B
7203_at	0.00706	0.00112	3.64285	-1.10277	0.388474	CCT3	chaperonin containing TCP1 subunit 3
23615_at	0.00591	0.000872	-3.73874	-1.10607	-0.373433	PYY2	peptide YY, 2 (pseudogene)
25975_at	0.00544	0.000788	-3.77767	-1.1061	-0.943877	EGFL6	EGF like domain multiple 6
442194_at	0.00451	0.000608	-3.87591	-1.10695	-0.218663	OR10C1	olfactory receptor family 10 subfamily C member 1 (gene/pseudogene)
2323_at	0.00502	0.000705	3.81993	-1.10709	0.307769	FLT3LG	fms related tyrosine kinase 3 ligand
79077_at	0.00693	0.00109	3.65367	-1.1117	0.369076	DCTPP1	dCTP pyrophosphatase 1
10550_at	0.00694	0.00109	3.65255	-1.11399	0.498116	ARL6IP5	ADP ribosylation factor like GTPase 6 interacting protein 5
10225_at	0.0044	0.000589	3.88813	-1.11443	0.34351	CD96	CD96 molecule
2885_at	0.00665	0.00102	3.67709	-1.11552	0.261734	GRB2	growth factor receptor bound protein 2
7841_at	0.00654	0.001	3.68631	-1.12216	0.36389	MOGS	mannosyl-oligosaccharide glucosidase
3486_at	0.00677	0.00105	3.66794	-1.12219	1.23278	IGFBP3	insulin like growth factor binding protein 3
26952_at	0.00452	0.00061	-3.87463	-1.12245	-0.191761	SMR3A	submaxillary gland androgen regulated protein 3A
79888_at	0.00681	0.00106	3.66428	-1.12281	0.425046	LPCAT1	lysophosphatidylcholine acyltransferase 1
54873_at	0.00658	0.00101	3.68184	-1.12332	0.384956	PALMD	palmdelphin
2162_at	0.00675	0.00105	3.66951	-1.1264	1.29036	F13A1	coagulation factor XIII A chain
26285_at	0.00618	0.000929	-3.71486	-1.12678	-0.288629	CLDN17	claudin 17
55608_at	0.00684	0.00107	3.66173	-1.12939	0.304307	ANKRD10	ankyrin repeat domain 10
3191_at	0.00704	0.00112	-3.64469	-1.12958	-0.374709	HNRNPL	heterogeneous nuclear ribonucleoprotein L
9863_at	0.00669	0.00103	-3.67392	-1.13097	-0.665011	MAGI2	membrane associated guanylate kinase, WW and PDZ domain containing 2
85360_at	0.00649	0.00099	-3.69047	-1.13247	-0.307722	SYDE1	synapse defective Rho GTPase homolog 1
306_at	0.00658	0.00101	3.68269	-1.13596	1.11364	ANXA3	annexin A3
25787_at	0.00582	0.000855	-3.74655	-1.13728	-0.229937	DGCR9	DiGeorge syndrome critical region gene 9 (non-protein coding)
22889_at	0.00695	0.0011	3.65108	-1.13784	0.412127	KIAA0907	KIAA0907
80168_at	0.00589	0.000868	-3.74048	-1.13873	-0.419495	MOGAT2	monoacylglycerol O-acyltransferase 2
2027_at	0.00602	0.000894	3.7292	-1.14752	0.545675	ENO3	enolase 3
4332_at	0.00659	0.00101	3.68136	-1.14935	1.32053	MNDA	myeloid cell nuclear differentiation antigen
4170_at	0.00673	0.00104	-3.6718	-1.15479	-0.318804	MCL1	BCL2 family apoptosis regulator
23601_at	0.00491	0.000684	3.83155	-1.15892	0.670242	CLEC5A	C-type lectin domain family 5 member A
101928649_at	0.00684	0.00107	-3.66111	-1.15904	-0.478653	CTC-338M12.4	uncharacterized LOC101928649
4682_at	0.00692	0.00109	3.65506	-1.16446	0.322852	NUBP1	nucleotide binding protein 1
29974_at	0.00628	0.000946	-3.70759	-1.16525	-0.818066	A1CF	APOBEC1 complementation factor
64859_at	0.00526	0.000752	3.79511	-1.16861	0.499615	NABP1	nucleic acid binding protein 1
9136_at	0.00658	0.00101	3.68237	-1.16889	0.241113	RRP9	ribosomal RNA processing 9, small subunit (SSU) processome component, homolog (yeast)
79785_at	0.00638	0.000969	3.69854	-1.17072	0.839681	RERGL	RERG like
8543_at	0.00618	0.000927	3.7156	-1.17691	0.283718	LMO4	LIM domain only 4
249_at	0.00523	0.000743	-3.79968	-1.17717	-0.368789	ALPL	alkaline phosphatase, liver/bone/kidney
7035_at	0.00677	0.00105	3.66827	-1.17732	0.384367	TFPI	tissue factor pathway inhibitor
79850_at	0.00689	0.00108	3.65729	-1.17968	0.443734	FAM57A	family with sequence similarity 57 member A
81606_at	0.00746	0.00121	3.61318	-1.18177	0.696989	LBH	limb bud and heart development
23067_at	0.0074	0.00119	3.61821	-1.19043	0.313099	SETD1B	SET domain containing 1B
51015_at	0.00705	0.00112	-3.64409	-1.19181	-0.415029	ISOC1	isochorismatase domain containing 1
8821_at	0.00559	0.000815	3.76447	-1.19392	0.697738	INPP4B	inositol polyphosphate-4-phosphatase type II B
105_at	0.00512	0.000725	-3.80938	-1.19465	-0.222411	ADARB2	adenosine deaminase, RNA specific B2 (inactive)
9737_at	0.00701	0.00111	-3.6469	-1.19864	-0.456472	GPRASP1	G protein-coupled receptor associated sorting protein 1
9444_at	0.0069	0.00108	-3.65633	-1.20053	-0.328248	QKI	QKI, KH domain containing RNA binding
140885_at	0.00719	0.00115	-3.63413	-1.20078	-0.712717	SIRPA	signal regulatory protein alpha
9687_at	0.00445	0.000598	-3.88247	-1.20089	-0.149243	GREB1	growth regulation by estrogen in breast cancer 1
23221_at	0.00696	0.0011	-3.65014	-1.20343	-0.66597	RHOBTB2	Rho related BTB domain containing 2
397_at	0.00758	0.00124	3.60538	-1.20431	0.438279	ARHGDIB	Rho GDP dissociation inhibitor beta
55776_at	0.00688	0.00107	3.65881	-1.20496	0.272072	SAYSD1	SAYSVFN motif domain containing 1
9790_at	0.00719	0.00115	3.63402	-1.2076	0.536697	BMS1	BMS1, ribosome biogenesis factor
80233_at	0.00667	0.00103	3.67523	-1.20832	0.293322	FAAP100	Fanconi anemia core complex associated protein 100
1909_at	0.0063	0.000951	3.70577	-1.21106	0.421224	EDNRA	endothelin receptor type A
51009_at	0.00738	0.00119	3.61966	-1.21108	0.427103	DERL2	derlin 2
79036_at	0.00721	0.00115	3.63221	-1.21112	0.350908	KXD1	KxDL motif containing 1
5617_at	0.00547	0.000793	-3.7752	-1.2165	-0.312278	PRL	prolactin
8829_at	0.00719	0.00115	3.63425	-1.22135	0.608054	NRP1	neuropilin 1
7089_at	0.00695	0.00109	3.65209	-1.22261	0.538169	TLE2	transducin like enhancer of split 2
2203_at	0.00754	0.00123	-3.60775	-1.22622	-1.06136	FBP1	fructose-bisphosphatase 1
22888_at	0.00691	0.00108	-3.65538	-1.22631	-0.281639	UBOX5	U-box domain containing 5
26532_at	0.00562	0.000821	-3.7618	-1.22732	-0.321343	OR10H3	olfactory receptor family 10 subfamily H member 3
79868_at	0.00674	0.00104	3.67041	-1.22913	0.302173	ALG13	ALG13, UDP-N-acetylglucosaminyltransferase subunit
55346_at	0.00657	0.00101	3.6837	-1.22995	0.282542	TCP11L1	t-complex 11 like 1
23767_at	0.00771	0.00126	-3.59731	-1.23126	-0.759331	FLRT3	fibronectin leucine rich transmembrane protein 3
9603_at	0.00662	0.00102	-3.67909	-1.2356	-0.63387	NFE2L3	nuclear factor, erythroid 2 like 3
150_at	0.00588	0.000867	3.74099	-1.23724	0.820727	ADRA2A	adrenoceptor alpha 2A
54707_at	0.00678	0.00105	3.66676	-1.23808	0.36955	GPN2	GPN-loop GTPase 2
4543_at	0.00562	0.000822	-3.7616	-1.23881	-0.39089	MTNR1A	melatonin receptor 1A
2925_at	0.00683	0.00107	-3.66221	-1.23957	-0.345157	GRPR	gastrin releasing peptide receptor
1369_at	0.00587	0.000864	-3.74247	-1.24626	-0.225219	CPN1	carboxypeptidase N subunit 1
51716_at	0.00502	0.000704	-3.82041	-1.24889	-0.176743	CES1P1	carboxylesterase 1 pseudogene 1
57572_at	0.00707	0.00112	3.64259	-1.24938	0.392485	DOCK6	dedicator of cytokinesis 6
6590_at	0.00748	0.00122	3.61147	-1.25131	0.937191	SLPI	secretory leukocyte peptidase inhibitor
27292_at	0.00738	0.00119	3.62026	-1.25211	0.336477	DIMT1	DIM1 dimethyladenosine transferase 1 homolog
2301_at	0.00628	0.000947	-3.70724	-1.25251	-0.671824	FOXE3	forkhead box E3
25928_at	0.0074	0.00119	3.61859	-1.25267	1.05119	SOSTDC1	sclerostin domain containing 1
219333_at	0.0074	0.00119	-3.61823	-1.25932	-0.320305	USP12	ubiquitin specific peptidase 12
479_at	0.00647	0.000985	-3.69211	-1.25967	-0.531021	ATP12A	ATPase H+/K+ transporting non-gastric alpha2 subunit
9553_at	0.00784	0.00129	3.58915	-1.26309	0.428269	MRPL33	mitochondrial ribosomal protein L33
2590_at	0.00719	0.00115	3.63376	-1.26451	0.280982	GALNT2	polypeptide N-acetylgalactosaminyltransferase 2
10237_at	0.00775	0.00127	3.59458	-1.26635	0.328303	SLC35B1	solute carrier family 35 member B1
8394_at	0.00713	0.00113	-3.63851	-1.26699	-0.297498	PIP5K1A	phosphatidylinositol-4-phosphate 5-kinase type 1 alpha
10409_at	0.00747	0.00121	3.61223	-1.26927	1.02631	BASP1	brain abundant membrane attached signal protein 1
1300_at	0.00605	0.0009	3.72683	-1.27055	0.419062	COL10A1	collagen type X alpha 1 chain
7480_at	0.00699	0.0011	-3.64835	-1.27106	-0.369114	WNT10B	Wnt family member 10B
89845_at	0.00742	0.0012	3.61651	-1.27164	0.575097	ABCC10	ATP binding cassette subfamily C member 10
7798_at	0.00744	0.00121	3.61422	-1.27284	0.318768	LUZP1	leucine zipper protein 1
10216_at	0.00455	0.000617	3.87073	-1.2735	0.200802	PRG4	proteoglycan 4
55210_at	0.00719	0.00115	3.63387	-1.27514	0.383065	ATAD3A	ATPase family, AAA domain containing 3A
200316_at	0.00602	0.000893	3.7299	-1.276	0.453445	APOBEC3F	apolipoprotein B mRNA editing enzyme catalytic subunit 3F
822_at	0.00719	0.00114	3.63497	-1.27737	0.880992	CAPG	capping actin protein, gelsolin like
5626_at	0.00588	0.000866	-3.74156	-1.28404	-0.27543	PROP1	PROP paired-like homeobox 1
51176_at	0.00531	0.000763	3.78983	-1.28624	0.19688	LEF1	lymphoid enhancer binding factor 1
9891_at	0.00759	0.00124	3.60458	-1.28911	0.466743	NUAK1	NUAK family kinase 1
173_at	0.00695	0.00109	-3.65171	-1.29023	-1.23215	AFM	afamin
5604_at	0.00811	0.00135	3.57017	-1.29502	0.365166	MAP2K1	mitogen-activated protein kinase kinase 1
54496_at	0.00709	0.00113	3.64106	-1.29689	0.591088	PRMT7	protein arginine methyltransferase 7
2937_at	0.00794	0.00131	3.58162	-1.29986	0.374229	GSS	glutathione synthetase
5982_at	0.0069	0.00108	3.65702	-1.3012	0.234099	RFC2	replication factor C subunit 2
301_at	0.00829	0.00139	3.55894	-1.30192	0.707899	ANXA1	annexin A1
81873_at	0.00794	0.00131	3.58236	-1.30215	0.328074	ARPC5L	actin related protein 2/3 complex subunit 5 like
2321_at	0.00738	0.00119	-3.62038	-1.3022	-0.541222	FLT1	fms related tyrosine kinase 1
51101_at	0.00764	0.00125	-3.60124	-1.30339	-0.357194	ZC2HC1A	zinc finger C2HC-type containing 1A
1936_at	0.00838	0.00141	3.55353	-1.30975	0.752784	EEF1D	eukaryotic translation elongation factor 1 delta
114049_at	0.00799	0.00133	3.57793	-1.3115	0.497697	WBSCR22	Williams-Beuren syndrome chromosome region 22
2251_at	0.00686	0.00107	-3.66016	-1.31737	-0.229019	FGF6	fibroblast growth factor 6
1457_at	0.00777	0.00128	3.593	-1.32347	0.274108	CSNK2A1	casein kinase 2 alpha 1
819_at	0.008	0.00133	3.57722	-1.32397	0.414781	CAMLG	calcium modulating ligand
133_at	0.00839	0.00142	3.55205	-1.32409	0.80231	ADM	adrenomedullin
25858_at	0.00677	0.00105	-3.66748	-1.32521	-0.348771	TEX40	testis expressed 40
29118_at	0.00604	0.000898	-3.72782	-1.32611	-0.532422	DDX25	DEAD-box helicase 25
26973_at	0.0074	0.0012	3.61759	-1.32727	0.775953	CHORDC1	cysteine and histidine rich domain containing 1
5428_at	0.0073	0.00117	3.62526	-1.32849	0.319736	POLG	polymerase (DNA) gamma, catalytic subunit
9037_at	0.00838	0.00142	-3.55268	-1.32863	-0.610873	SEMA5A	semaphorin 5A
51200_at	0.0071	0.00113	3.64037	-1.33009	0.893766	CPA4	carboxypeptidase A4
6421_at	0.00792	0.00131	3.5838	-1.33277	0.431397	SFPQ	splicing factor proline and glutamine rich
262_at	0.00799	0.00132	3.57836	-1.33441	0.360718	AMD1	adenosylmethionine decarboxylase 1
55161_at	0.00788	0.0013	3.58645	-1.33533	0.25473	TMEM33	transmembrane protein 33
1525_at	0.00797	0.00132	-3.57932	-1.33554	-0.622221	CXADR	coxsackie virus and adenovirus receptor
1576_at	0.00696	0.0011	-3.65041	-1.33593	-0.403957	CYP3A4	cytochrome P450 family 3 subfamily A member 4
7849_at	0.00743	0.0012	3.61523	-1.33756	0.440385	PAX8	paired box 8
9258_at	0.00724	0.00116	3.62987	-1.33761	0.468038	MFHAS1	malignant fibrous histiocytoma amplified sequence 1
728361_at	0.00681	0.00106	-3.6641	-1.33915	-0.300566	OVOL3	ovo like zinc finger 3
4320_at	0.00632	0.000955	3.70407	-1.34015	0.271304	MMP11	matrix metallopeptidase 11
2081_at	0.0073	0.00117	-3.62591	-1.34101	-0.247315	ERN1	endoplasmic reticulum to nucleus signaling 1
5768_at	0.00811	0.00135	3.57058	-1.34229	0.740136	QSOX1	quiescin sulfhydryl oxidase 1
7153_at	0.00524	0.000747	3.79793	-1.34358	0.611219	TOP2A	topoisomerase (DNA) II alpha
53947_at	0.00694	0.00109	-3.65316	-1.34453	-0.296504	A4GALT	alpha 1,4-galactosyltransferase
6603_at	0.00794	0.00131	3.58183	-1.3454	0.380834	SMARCD2	SWI/SNF related, matrix associated, actin dependent regulator of chromatin, subfamily d, member 2
6334_at	0.00581	0.000852	-3.74772	-1.34605	-0.160104	SCN8A	sodium voltage-gated channel alpha subunit 8
406_at	0.00771	0.00126	3.59738	-1.34627	0.618182	ARNTL	aryl hydrocarbon receptor nuclear translocator like
155400_at	0.00746	0.00121	3.61337	-1.35192	0.684274	NSUN5P1	NOP2/Sun RNA methyltransferase family member 5 pseudogene 1
2104_at	0.00738	0.00119	-3.61973	-1.35269	-0.631595	ESRRG	estrogen related receptor gamma
4990_at	0.00538	0.000776	-3.78316	-1.35281	-0.197733	SIX6	SIX homeobox 6
5276_at	0.00598	0.000886	-3.73285	-1.35342	-0.383378	SERPINI2	serpin family I member 2
3574_at	0.00536	0.000771	3.78574	-1.35605	0.460017	IL7	interleukin 7
7374_at	0.00818	0.00137	-3.56581	-1.36877	-0.466655	UNG	uracil DNA glycosylase
6649_at	0.00808	0.00135	3.5719	-1.37053	0.684561	SOD3	superoxide dismutase 3, extracellular
55867_at	0.00787	0.0013	-3.58696	-1.37124	-0.919565	SLC22A11	solute carrier family 22 member 11
2633_at	0.00794	0.00131	3.58157	-1.3722	0.82164	GBP1	guanylate binding protein 1
6614_at	0.00675	0.00105	3.66962	-1.37645	0.385364	SIGLEC1	sialic acid binding Ig like lectin 1
79834_at	0.00793	0.00131	3.58311	-1.37652	0.292946	PEAK1	pseudopodium enriched atypical kinase 1
8029_at	0.00829	0.00139	-3.55878	-1.37817	-1.03204	CUBN	cubilin
57126_at	0.00743	0.0012	-3.61554	-1.37986	-0.388663	CD177	CD177 molecule
7574_at	0.00791	0.0013	3.58474	-1.38453	0.282129	ZNF26	zinc finger protein 26
6455_at	0.00814	0.00136	3.568	-1.38557	0.355897	SH3GL1	SH3 domain containing GRB2 like 1, endophilin A2
6768_at	0.00748	0.00121	3.61178	-1.38902	0.685689	ST14	suppression of tumorigenicity 14
1604_at	0.00829	0.00139	3.55915	-1.39202	0.525378	CD55	CD55 molecule (Cromer blood group)
650_at	0.00859	0.00146	3.54126	-1.39219	1.1903	BMP2	bone morphogenetic protein 2
79587_at	0.00825	0.00138	3.56194	-1.39626	0.588465	CARS2	cysteinyl-tRNA synthetase 2, mitochondrial (putative)
7461_at	0.00738	0.00119	3.62072	-1.39779	0.392784	CLIP2	CAP-Gly domain containing linker protein 2
2167_at	0.00838	0.00141	3.55368	-1.39996	1.17704	FABP4	fatty acid binding protein 4
55247_at	0.00549	0.000798	3.77295	-1.39999	0.367226	NEIL3	nei like DNA glycosylase 3
1628_at	0.00774	0.00127	-3.59518	-1.40187	-0.493202	DBP	D-box binding PAR bZIP transcription factor
79814_at	0.0087	0.00149	-3.53404	-1.40231	-1.11692	AGMAT	agmatinase
640_at	0.00605	0.000902	3.72594	-1.40272	0.336877	BLK	BLK proto-oncogene, Src family tyrosine kinase
9044_at	0.00829	0.00139	3.55851	-1.40453	0.457737	BTAF1	B-TFIID TATA-box binding protein associated factor 1
9436_at	0.0073	0.00117	-3.62537	-1.40849	-0.22148	NCR2	natural cytotoxicity triggering receptor 2
8527_at	0.00838	0.00142	3.55271	-1.40932	0.372654	DGKD	diacylglycerol kinase delta
10038_at	0.00844	0.00143	3.54958	-1.41206	0.337901	PARP2	poly(ADP-ribose) polymerase 2
55937_at	0.00846	0.00143	-3.54837	-1.41382	-1.1505	APOM	apolipoprotein M
54715_at	0.00743	0.00121	-3.61488	-1.42084	-0.559896	RBFOX1	RNA binding protein, fox-1 homolog 1
4001_at	0.00627	0.000945	3.70835	-1.42145	0.469145	LMNB1	lamin B1
2703_at	0.00724	0.00116	-3.63009	-1.42381	-0.314831	GJA8	gap junction protein alpha 8
10419_at	0.00873	0.0015	3.53066	-1.42391	0.386222	PRMT5	protein arginine methyltransferase 5
2765_at	0.00692	0.00109	-3.65473	-1.4269	-0.399999	GML	glycosylphosphatidylinositol anchored molecule like
29121_at	0.00525	0.00075	3.79639	-1.42707	0.20326	CLEC2D	C-type lectin domain family 2 member D
5565_at	0.00738	0.00119	-3.62038	-1.42709	-0.318132	PRKAB2	protein kinase AMP-activated non-catalytic subunit beta 2
22994_at	0.00755	0.00123	3.6069	-1.43043	0.442981	CEP131	centrosomal protein 131
25829_at	0.00858	0.00145	3.5422	-1.43205	0.421996	TMEM184B	transmembrane protein 184B
58486_at	0.00884	0.00153	3.523	-1.43647	0.436625	ZBED5	zinc finger BED-type containing 5
80169_at	0.00813	0.00136	3.56888	-1.43742	0.336077	CTC1	CTS telomere maintenance complex component 1
115201_at	0.00861	0.00146	3.54003	-1.44002	0.387884	ATG4A	autophagy related 4A cysteine peptidase
127703_at	0.00865	0.00147	3.53705	-1.44043	0.405457	C1orf216	chromosome 1 open reading frame 216
5433_at	0.00776	0.00127	3.5939	-1.4407	0.319392	POLR2D	polymerase (RNA) II subunit D
22875_at	0.00873	0.0015	-3.53143	-1.44218	-0.426947	ENPP4	ectonucleotide pyrophosphatase/phosphodiesterase 4 (putative)
6528_at	0.00828	0.00139	-3.56008	-1.44321	-0.304868	SLC5A5	solute carrier family 5 member 5
4792_at	0.00901	0.00157	-3.5134	-1.4462	-0.639712	NFKBIA	NFKB inhibitor alpha
55703_at	0.00864	0.00147	3.53784	-1.44698	0.405118	POLR3B	polymerase (RNA) III subunit B
3301_at	0.00914	0.0016	3.50506	-1.44733	0.576441	DNAJA1	DnaJ heat shock protein family (Hsp40) member A1
5859_at	0.0091	0.00159	3.50802	-1.44772	0.461714	QARS	glutaminyl-tRNA synthetase
26521_at	0.00881	0.00152	3.5251	-1.45161	0.406695	TIMM8B	translocase of inner mitochondrial membrane 8 homolog B
1949_at	0.00813	0.00136	3.56881	-1.4525	0.264296	EFNB3	ephrin B3
250_at	0.00634	0.00096	-3.70203	-1.45358	-0.242271	ALPP	alkaline phosphatase, placental
4481_at	0.00604	0.000897	3.72807	-1.45508	0.209159	MSR1	macrophage scavenger receptor 1
2066_at	0.00794	0.00132	-3.58118	-1.46205	-0.293272	ERBB4	erb-b2 receptor tyrosine kinase 4
51465_at	0.00867	0.00148	3.53574	-1.46223	0.400448	UBE2J1	ubiquitin conjugating enzyme E2 J1
3308_at	0.00813	0.00136	3.56916	-1.46264	0.307541	HSPA4	heat shock protein family A (Hsp70) member 4
23092_at	0.00703	0.00111	3.64579	-1.46433	0.247268	ARHGAP26	Rho GTPase activating protein 26
9032_at	0.00846	0.00143	-3.54826	-1.46561	-0.516997	TM4SF5	transmembrane 4 L six family member 5
6776_at	0.00872	0.00149	3.53283	-1.46726	0.387282	STAT5A	signal transducer and activator of transcription 5A
7103_at	0.00899	0.00156	3.51483	-1.46833	0.885362	TSPAN8	tetraspanin 8
10244_at	0.00877	0.00151	3.52838	-1.46864	0.34366	RABEPK	Rab9 effector protein with kelch motifs
5680_at	0.00649	0.000989	-3.69092	-1.46973	-0.333354	PSG11	pregnancy specific beta-1-glycoprotein 11
[truncated: 10,075 more rows]

## Sheet: GSE20966
ID	adj.P.Val	P.Value	t	B	logFC	Gene.symbol	Gene.title
Hs2.434366.1.S1_3p_at	0.00226	3.7e-08	-8.04749	8.3955	-1.61887	MDFIC	MyoD family inhibitor domain containing
g3426297_3p_s_at	0.00256	8.39e-08	-7.67156	7.80464	-1.17182	MDFIC	MyoD family inhibitor domain containing
g13528881_3p_a_at	0.00415	2.04e-07	-7.27116	6.88649	-0.936283	FXYD3	FXYD domain containing ion transport regulator 3
g7019482_3p_s_at	0.00439	3.6e-07	-7.02117	6.43115	-3.19955	PCOLCE2	procollagen C-endopeptidase enhancer 2
4809630C_3p_s_at	0.00439	3.31e-07	7.05889	6.36647	1.64233	WNT6	Wnt family member 6
Hs.301342.0.S1_3p_at	0.00676	6.65e-07	-6.75452	5.91184	-1.07338	EFHD2	EF-hand domain family member D2
g4557850_3p_at	0.00997	1.17e-06	6.51246	5.40406	1.8595	SLC2A2	solute carrier family 2 member 2
g5454007_3p_at	0.00997	1.38e-06	-6.44275	5.24957	-1.60546
Hs.158291.1.S1_3p_a_at	0.00997	1.64e-06	6.37036	5.07204	0.811813	CHD5	chromodomain helicase DNA binding protein 5
Hs.24340.0.S1_3p_at	0.00997	1.58e-06	6.38506	5.02414	1.27026	ACAP2	ArfGAP with coiled-coil, ankyrin repeat and PH domains 2
g13375743_3p_at	0.01197	2.36e-06	6.21623	4.7591	1.08566	GALNT14	polypeptide N-acetylgalactosaminyltransferase 14
Hs.148558.0.A1_3p_at	0.01091	1.97e-06	6.29197	4.69291	0.962325
g183115_3p_a_at	0.01237	2.84e-06	6.13797	4.61381	1.14307	IGFBP3	insulin like growth factor binding protein 3
g9665246_3p_at	0.01237	2.75e-06	-6.15205	4.61331	-3.12414	SERPINA3	serpin family A member 3
g4758951_3p_a_at	0.01278	3.36e-06	6.06848	4.5843	0.543815	PPP2CB	protein phosphatase 2 catalytic subunit beta
g5031668_3p_at	0.01278	3.16e-06	6.09297	4.50788	1.33805	CDK2AP2	cyclin dependent kinase 2 associated protein 2
Hs.42733.1.S1_3p_a_at	0.01317	3.67e-06	-6.03088	4.37403	-1.0473	LAMTOR4	late endosomal/lysosomal adaptor, MAPK and MTOR activator 4
Hs.302689.1.S1_3p_at	0.01444	4.32e-06	-5.96368	4.2412	-0.963293	NEFL	neurofilament, light polypeptide
238457_3p_at	0.01444	4.5e-06	5.94619	4.21342	0.813984	DGKE	diacylglycerol kinase epsilon
Hs.26216.0.S1_3p_at	0.01451	5.42e-06	5.86928	4.04372	1.42857	TMEM37	transmembrane protein 37
Hs.238679.0.S2_3p_a_at	0.01451	5.95e-06	5.8309	4.04008	0.438673	RRAGD	Ras related GTP binding D
Hs.301463.1.S2_3p_at	0.01451	5.48e-06	-5.86517	3.99809	-0.599152	ZNF688	zinc finger protein 688
g13540003_3p_s_at	0.01451	5.83e-06	-5.83897	3.97591	-1.10872	TMPRSS2	transmembrane protease, serine 2
g7662269_3p_at	0.01451	5.82e-06	-5.83991	3.96576	-1.55824	SV2B	synaptic vesicle glycoprotein 2B
g7706660_3p_x_at	0.01532	6.68e-06	5.78324	3.84468	1.61275	PLA1A	phospholipase A1 member A
Hs2.116180.1.A1_3p_at	0.01532	6.79e-06	5.77656	3.81845	1.05639	LINC00535	long intergenic non-protein coding RNA 535
Hs.191144.0.A1_3p_at	0.02068	9.5e-06	-5.63855	3.50543	-0.782376
Hs.1501.0.S1_3p_at	0.02206	1.1e-05	-5.57778	3.4417	-0.570051	SDC2	syndecan 2
Hs.154679.0.S3_3p_at	0.02206	1.08e-05	-5.58717	3.41427	-1.55974	SYT1	synaptotagmin 1
g4505488_3p_at	0.0222	1.17e-05	5.55481	3.3972	0.649252	ODC1	ornithine decarboxylase 1
Hs.121417.0.A1_3p_at	0.01451	5.26e-06	5.88212	3.3951	1.34206	ZNF610	zinc finger protein 610
Hs.71746.0.S2_3p_at	0.02206	1.12e-05	-5.57041	3.38975	-0.982828	NPEPL1	aminopeptidase-like 1
Hs.253495.0.S1_3p_at	0.02422	1.31e-05	-5.50679	3.23672	-0.95691	SFTPD	surfactant protein D
g5803128_3p_at	0.02434	1.39e-05	5.48182	3.2042	0.752293	PPP1R1A	protein phosphatase 1 regulatory inhibitor subunit 1A
Hs.113916.2.S1_3p_a_at	0.02434	1.43e-05	-5.47243	3.17506	-0.58933	CXCR5	C-X-C motif chemokine receptor 5
Hs2.344235.1.S1_3p_at	0.02434	1.44e-05	5.46931	3.15768	0.536057
g4502094_3p_s_at	0.02723	1.67e-05	-5.40737	3.00224	-1.98055	ANPEP	alanyl aminopeptidase, membrane
g5764554_3p_at	0.02723	1.82e-05	-5.37325	2.98773	-2.40197	REG1A	regenerating family member 1 alpha
Hs.26017.0.A1_3p_at	0.02723	1.77e-05	5.38509	2.97782	0.527523
g13543331_3p_at	0.02723	1.85e-05	-5.36694	2.94079	-0.729576	ANXA9	annexin A9
Hs.71912.0.A1_3p_at	0.02723	1.9e-05	5.35683	2.91785	0.802418	LOC100130051	uncharacterized LOC100130051
g4557688_3p_a_at	0.02723	1.92e-05	-5.35146	2.89792	-1.78127	KCNQ1	potassium voltage-gated channel subfamily Q member 1
g7661731_3p_at	0.02723	1.86e-05	5.36345	2.87947	0.439413	COA3	cytochrome c oxidase assembly factor 3
Hs.75607.1.A1_3p_at	0.02874	2.17e-05	-5.30226	2.79394	-0.943827	MARCKS	myristoylated alanine rich protein kinase C substrate
Hs.278503.1.A1_3p_s_at	0.02884	2.26e-05	-5.28488	2.78356	-1.52713	DKK3	dickkopf WNT signaling pathway inhibitor 3
Hs.56406.0.A1_3p_at	0.02874	2.17e-05	-5.30274	2.78167	-0.691826	GUSBP1///GUSBP4	glucuronidase, beta pseudogene 1///glucuronidase, beta pseudogene 4
214164_3p_x_at	0.02884	2.27e-05	-5.28355	2.73565	-1.60131	CA12	carbonic anhydrase 12
Hs.10336.0.A1_3p_at	0.03275	2.74e-05	-5.20763	2.57738	-1.24092
g13443013_3p_a_at	0.03275	2.74e-05	5.20779	2.57659	1.24979	ASB9	ankyrin repeat and SOCS box containing 9
Hs.124024.0.S2_3p_at	0.03275	2.71e-05	-5.21262	2.54702	-1.75381	DTX1	deltex E3 ubiquitin ligase 1
Hs.250655.0.S1_3p_x_at	0.0328	2.8e-05	-5.19861	2.53134	-0.509334	PTMA	prothymosin, alpha
Hs.170278.0.A1_3p_at	0.0328	2.88e-05	5.1881	2.52635	0.797316
g13376030_3p_at	0.0328	2.96e-05	-5.17589	2.51165	-0.812298	MICALL2	MICAL like 2
g4557544_3p_a_at	0.0328	3.03e-05	5.16714	2.46487	1.16143	EDN3	endothelin 3
Hs.76722.2.S1_3p_at	0.0328	3.13e-05	-5.15435	2.46181	-1.98808
g4505638_3p_a_at	0.0328	3.15e-05	-5.15098	2.45719	-2.24227	PCK1	phosphoenolpyruvate carboxykinase 1
Hs2.355133.2.A1_3p_at	0.0328	3.18e-05	5.14815	2.44537	1.03987
Hs.274457.0.S1_3p_at	0.0328	3.17e-05	-5.14904	2.43831	-1.17177	LMBRD2	LMBR1 domain containing 2
Hs2.138760.1.S1_3p_at	0.03315	3.32e-05	5.13047	2.36924	0.794538
g4505646_3p_s_at	0.03315	3.28e-05	-5.1352	2.34351	-0.408917	PCSK2	proprotein convertase subtilisin/kexin type 2
Hs.78605.0.S1_3p_a_at	0.03548	3.66e-05	-5.09082	2.33633	-0.594395	SUMF2	sulfatase modifying factor 2
g5032234_3p_at	0.03572	3.81e-05	5.07473	2.29573	0.719395	RCAN2	regulator of calcineurin 2
g433719_3p_a_at	0.03572	3.8e-05	5.07578	2.28094	1.0227	RASGRF1	Ras protein specific guanine nucleotide releasing factor 1
202649_3p_x_at	0.03548	3.67e-05	-5.09004	2.2799	-0.489547	RPS19	ribosomal protein S19
g13325117_3p_a_at	0.03603	3.9e-05	-5.0651	2.24879	-1.05702	CD44	CD44 molecule (Indian blood group)
g2078328_3p_a_at	0.03764	4.14e-05	5.04149	2.21727	0.67116	HADH	hydroxyacyl-CoA dehydrogenase
Hs.83427.0.A1_3p_at	0.03846	4.54e-05	5.00427	2.12069	0.514537
Hs.287571.0.S1_3p_at	0.03846	4.54e-05	-5.00398	2.09246	-0.724045
Hs2.407086.1.S1_3p_at	0.02738	1.98e-05	5.33987	2.08468	1.01164	ZKSCAN3	zinc finger with KRAB and SCAN domains 3
g4503378_3p_a_at	0.03846	4.82e-05	-4.9803	2.06753	-1.26551	DPYSL3	dihydropyrimidinase like 3
g1777754_3p_a_at	0.03846	4.76e-05	-4.98531	2.05013	-0.589853	PTP4A1	protein tyrosine phosphatase type IVA, member 1
Hs.66187.0.S1_3p_at	0.03846	4.91e-05	-4.97224	2.04615	-1.45919	ADD2	adducin 2
Hs.22437.0.S1_3p_at	0.03846	5.01e-05	4.96452	2.04469	0.743049	ZNF697	zinc finger protein 697
g11038623_3p_s_at	0.03846	5.07e-05	4.95969	2.01266	1.1058	PHC1P1///PHC1	polyhomeotic homolog 1 pseudogene 1///polyhomeotic homolog 1
Hs.23954.0.S2_3p_s_at	0.03846	5.09e-05	-4.95815	2.01104	-0.622087	LOC100132535///CERCAM	hypothetical LOC100132535///cerebral endothelial cell adhesion molecule
Hs.199250.0.A2_3p_a_at	0.03846	5.11e-05	4.95656	1.99286	0.575811	CLCN4	chloride voltage-gated channel 4
1568609_3p_s_at	0.03857	5.25e-05	-4.94556	1.97866	-0.599112	LINC00623///LINC01138///LINC00869	long intergenic non-protein coding RNA 623///long intergenic non-protein coding RNA 1138///long intergenic non-protein coding RNA 869
Hs.6147.0.S1_3p_at	0.03919	5.51e-05	-4.92656	1.93524	-0.698315	TNS2	tensin 2
200772_3p_x_at	0.03919	5.53e-05	-4.92488	1.91553	-0.523755	PTMA	prothymosin, alpha
g180549_3p_at	0.04055	5.84e-05	-4.90313	1.89081	-1.1644	SERPINA5	serpin family A member 5
g4505020_3p_at	0.03846	5.06e-05	-4.96057	1.8728	-0.399773	LRPAP1	LDL receptor related protein associated protein 1
g4503430_3p_s_at	0.04055	5.99e-05	4.89299	1.87155	0.859795	DYSF	dysferlin
g4506802_3p_s_at	0.04055	5.94e-05	-4.89648	1.87003	-0.918258	CLEC11A	C-type lectin domain family 11 member A
g12053128_3p_at	0.04059	6.06e-05	-4.88813	1.86055	-0.772122	ADAMTS13	ADAM metallopeptidase with thrombospondin type 1 motif 13
Hs.288809.1.A1_3p_x_at	0.04186	6.32e-05	-4.87142	1.8199	-0.447239	BIVM	basic, immunoglobulin-like variable motif containing
Hs.46296.1.S1_3p_at	0.04234	6.46e-05	-4.86245	1.79786	-2.02447	NHLH2	nescient helix-loop-helix 2
Hs.170348.0.A1_3p_at	0.04255	6.56e-05	4.85621	1.77366	0.875725
Hs.19699.3.A1_3p_at	0.04294	6.69e-05	4.8483	1.77118	0.741091	NPRL3	NPR3 like, GATOR1 complex subunit
Hs2.406990.1.A1_3p_at	0.03899	5.37e-05	-4.93645	1.72228	-0.747685	LINC01138	long intergenic non-protein coding RNA 1138
210358_3p_x_at	0.04852	7.73e-05	-4.79063	1.63967	-0.589955	GATA2	GATA binding protein 2
Hs.49344.1.A1_3p_at	0.04852	7.88e-05	4.78281	1.62293	0.827826	MCOLN3	mucolipin 3
Hs.112062.0.A1_3p_a_at	0.04852	7.84e-05	4.78496	1.62198	1.52307	RGPD2///RGPD1	RANBP2-like and GRIP domain containing 2///RANBP2-like and GRIP domain containing 1
g7705657_3p_x_at	0.03846	4.73e-05	4.98739	1.61486	1.0749
g5454147_3p_at	0.05032	8.34e-05	4.76021	1.5719	0.589314	UNC13B	unc-13 homolog B
Hs.134272.0.A1_3p_at	0.05045	8.52e-05	4.75133	1.55102	0.415357	PLEKHM1P1	pleckstrin homology and RUN domain containing M1 pseudogene 1
Hs.153445.0.S1_3p_at	0.03846	4.29e-05	5.02666	1.52099	1.73645	DCBLD2	discoidin, CUB and LCCL domain containing 2
g5931954_3p_a_at	0.05109	8.8e-05	-4.7386	1.5181	-0.507199	AMFR	autocrine motility factor receptor
231840_3p_x_at	0.03846	4.78e-05	4.98358	1.50111	1.01979	LYRM7	LYR motif containing 7
g9506640_3p_at	0.05198	9.13e-05	4.72408	1.49095	0.815022	FAM105A	family with sequence similarity 105 member A
g4502998_3p_at	0.05198	9.06e-05	-4.72697	1.47362	-1.72311	CPA2	carboxypeptidase A2
Hs.274578.0.S1_3p_at	0.05287	9.38e-05	4.71289	1.4603	1.35956	LOC101929550	uncharacterized LOC101929550
Hs.109494.2.A1_3p_a_at	0.05287	9.46e-05	-4.70977	1.45207	-0.581021	NENF	neudesin neurotrophic factor
g6912347_3p_at	0.05287	9.54e-05	4.70623	1.44725	1.01769	LPAR3	lysophosphatidic acid receptor 3
g11545794_3p_at	0.0529	9.63e-05	-4.70235	1.44023	-0.488008	SLC17A9	solute carrier family 17 member 9
Hs2.385644.1.S1_3p_at	0.04865	7.98e-05	4.77769	1.41382	0.755228	LOC105372953	uncharacterized LOC105372953
g180196_3p_s_at	0.05469	0.000101	-4.68214	1.36666	-0.839391	CD44	CD44 molecule (Indian blood group)
Hs.81915.1.A1_3p_at	0.05063	8.64e-05	-4.74604	1.3631	-1.38361	RPS19BP1	ribosomal protein S19 binding protein 1
g4557378_3p_at	0.05659	0.000108	-4.65779	1.33718	-1.03733	SERPING1	serpin family G member 1
Hs.201064.0.A1_3p_at	0.03856	5.19e-05	-4.95058	1.33493	-1.02511	HNRNPD	heterogeneous nuclear ribonucleoprotein D
Hs.37054.0.S2_3p_at	0.05659	0.000108	-4.65797	1.33484	-0.979802	EFNA3	ephrin A3
Hs.25527.0.A1_3p_s_at	0.05693	0.00011	-4.64853	1.27133	-0.977915	TJP3	tight junction protein 3
g13129055_3p_s_at	0.05872	0.000116	-4.62668	1.26705	-0.506483	DDX54	DEAD-box helicase 54
229860_3p_x_at	0.05872	0.000117	-4.62295	1.25301	-0.509019	C4orf48	chromosome 4 open reading frame 48
Hs.261828.1.S2_3p_x_at	0.05872	0.000118	-4.62031	1.25223	-0.867639	MKNK2	MAP kinase interacting serine/threonine kinase 2
Hs.24989.1.A1_3p_at	0.05872	0.000119	4.6163	1.24372	0.602186	ZFYVE19	zinc finger FYVE-type containing 19
g186916_3p_a_at	0.05872	0.000119	-4.61638	1.24362	-0.462657	LAMC1	laminin subunit gamma 1
Hs.79150.1.A1_3p_at	0.05872	0.000116	4.62657	1.23961	0.66824	CCT4	chaperonin containing TCP1 subunit 4
Hs.8236.0.A1_3p_at	0.05881	0.000122	-4.60853	1.22604	-0.594675	NPNT	nephronectin
Hs2.352633.1.S2_3p_a_at	0.05881	0.000122	4.60706	1.22173	0.948284	KCNG3	potassium voltage-gated channel modifier subfamily G member 3
Hs.6083.0.S1_3p_at	0.05881	0.000123	-4.6061	1.2192	-1.16512
Hs2.420443.1.S1_3p_at	0.03846	4.47e-05	5.01024	1.21175	1.46533
Hs.46296.1.S1_3p_x_at	0.059	0.000125	-4.59861	1.20136	-1.54996	NHLH2	nescient helix-loop-helix 2
g4505846_3p_s_at	0.05469	0.000101	-4.6819	1.19986	-1.11478	PLA2G1B	phospholipase A2 group IB
Hs.21326.0.A1_3p_at	0.06011	0.000128	4.58717	1.17475	0.748322	PPM1E	protein phosphatase, Mg2+/Mn2+ dependent 1E
g5031626_3p_at	0.06011	0.000129	-4.58498	1.17113	-0.625088	CCR4	C-C motif chemokine receptor 4
g6677978_3p_at	0.05659	0.000107	-4.66001	1.16022	-0.949593	SIX6	SIX homeobox 6
Hs2.314110.1.S1_3p_s_at	0.0613	0.000133	-4.57253	1.14148	-1.19809	TEX26-AS1	TEX26 antisense RNA 1
g4103601_3p_at	0.0613	0.000135	-4.56807	1.13048	-0.682641	TIMM44	translocase of inner mitochondrial membrane 44
Hs2.171455.1.S1_3p_s_at	0.06149	0.000136	4.56386	1.11946	0.784543	ERICH5	glutamate rich 5
Hs.306512.0.S1_3p_at	0.04627	7.29e-05	4.81417	1.0967	2.55875	CHL1	cell adhesion molecule L1 like
Hs.306406.0.S1_3p_at	0.06396	0.000145	-4.53936	1.06721	-1.10101
g4757835_3p_at	0.06447	0.000147	-4.53326	1.05396	-0.597442	BAP1	BRCA1 associated protein 1
Hs.49344.1.A1_3p_x_at	0.06764	0.000156	4.51026	1.00146	0.926915	MCOLN3	mucolipin 3
Hs.133300.0.A1_3p_x_at	0.0613	0.000134	4.57066	0.9957	0.808171
g10835247_3p_at	0.06334	0.000142	-4.54614	0.9933	-1.89932	REG1B	regenerating family member 1 beta
208315_3p_x_at	0.06764	0.000159	-4.50149	0.9817	-0.543763	TRAF3	TNF receptor associated factor 3
224794_3p_s_at	0.06764	0.00016	-4.50043	0.97921	-0.389596	CERCAM	cerebral endothelial cell adhesion molecule
g4507024_3p_at	0.06764	0.000162	-4.49448	0.96432	-1.20646	SLC4A4	solute carrier family 4 member 4
g5802987_3p_a_at	0.06809	0.000166	-4.48534	0.94342	-0.641591	BTG2	BTG anti-proliferation factor 2
Hs.209100.0.S1_3p_at	0.06809	0.000166	-4.48367	0.93847	-0.62576	CCDC69	coiled-coil domain containing 69
g11496987_3p_a_at	0.06899	0.00017	-4.47539	0.92204	-1.09441	RENBP	renin binding protein
g2959555_3p_a_at	0.06899	0.000171	-4.47308	0.9142	-0.89123	HMMR	hyaluronan mediated motility receptor
Hs.66521.0.S1_3p_a_at	0.07224	0.000182	-4.44748	0.85795	-0.865424	ATXN3	ataxin 3
Hs.79691.2.S1_3p_a_at	0.0727	0.000185	-4.44171	0.84447	-0.992513	PDLIM4	PDZ and LIM domain 4
g4885512_3p_at	0.07341	0.000188	-4.43524	0.8306	-0.992391	NEFM	neurofilament, medium polypeptide
Hs.248205.0.S1_3p_at	0.04055	5.91e-05	4.89817	0.8293	1.32358
Hs.795.0.A1_3p_a_at	0.07366	0.00019	-4.43123	0.82162	-0.817273	HIST2H2AA4///HIST2H2AA3	histone cluster 2, H2aa4///histone cluster 2, H2aa3
Hs.99597.0.A1_3p_at	0.06764	0.000162	-4.49508	0.81593	-1.02985	WNT3	Wnt family member 3
g3643189_3p_at	0.06764	0.000161	4.4972	0.81294	0.374057	ABCC8	ATP binding cassette subfamily C member 8
211838_3p_x_at	0.07366	0.000191	4.42883	0.80831	0.818959	PCDHA5	protocadherin alpha 5
Hs.96849.0.S1_3p_at	0.06334	0.000142	-4.54785	0.77121	-2.07245
Hs2.34956.2.S1_3p_s_at	0.07048	0.000176	-4.46194	0.7524	-0.994326	PTBP2	polypyrimidine tract binding protein 2
Hs2.437131.1.S1_3p_at	0.07486	0.000205	-4.40037	0.75063	-0.540486	UBE2CP4	ubiquitin conjugating enzyme E2 C pseudogene 4
g4506190_3p_s_at	0.07486	0.000206	-4.39852	0.74658	-0.984439	PSMB10///CTRL	proteasome subunit beta 10///chymotrypsin like
Hs.293854.0.A1_3p_at	0.07486	0.000207	4.39742	0.74388	0.843455	GLIS3	GLIS family zinc finger 3
g4506052_3p_at	0.07486	0.000206	-4.39826	0.74339	-0.813247	PRIM2	primase (DNA) subunit 2
71933_3p_at	0.07486	0.000208	-4.39544	0.73937	-0.607268	WNT6	Wnt family member 6
Hs.301827.0.S1_3p_x_at	0.07492	0.000209	4.39278	0.73403	0.551412
g13259505_3p_a_at	0.07486	0.000207	4.39716	0.7255	2.3154	ESM1	endothelial cell specific molecule 1
Hs.14894.0.S1_3p_s_at	0.07545	0.000212	-4.3876	0.72241	-0.474746	TGOLN2	trans-golgi network protein 2
g180923_3p_s_at	0.07546	0.000213	4.38521	0.71702	1.6905	CTGF	connective tissue growth factor
Hs.72222.1.S1_3p_a_at	0.07593	0.000219	4.37487	0.69352	0.667751	FER1L4	fer-1 like family member 4, pseudogene
g10190711_3p_at	0.07479	0.000196	-4.4187	0.69217	-1.55259	S100A14	S100 calcium binding protein A14
Hs2.407306.1.A1_3p_x_at	0.07479	0.000196	-4.41769	0.68864	-1.10119	WHAMMP2	WAS protein homolog associated with actin, golgi membranes and microtubules pseudogene 2
Hs.135259.0.S1_3p_at	0.07593	0.00022	-4.37279	0.68817	-0.506567	ANKRD54	ankyrin repeat domain 54
g6857798_3p_a_at	0.07486	0.000206	4.39785	0.67587	0.450033	PGRMC1	progesterone receptor membrane component 1
Hs.306449.0.S1_3p_at	0.07586	0.000215	-4.3808	0.6758	-1.08234
Hs2.352218.1.S1_3p_at	0.07486	0.000198	4.41393	0.67296	0.577826	OXGR1	oxoglutarate receptor 1
Hs.23796.0.S2_3p_at	0.07593	0.000224	-4.36447	0.66948	-0.52215
g4809273_3p_at	0.07486	0.000208	4.39546	0.66766	0.369444	ANXA5	annexin A5
Hs2.382123.1.S1_3p_at	0.07593	0.000225	4.36255	0.66467	0.693581	LOC101928778	uncharacterized LOC101928778
g7661789_3p_a_at	0.07593	0.000226	4.36061	0.66085	0.77034	CCDC59	coiled-coil domain containing 59
Hs.274370.2.S1_3p_at	0.07593	0.000227	-4.36015	0.65906	-0.703771	OSBPL7	oxysterol binding protein like 7
Hs.31549.1.S1_3p_at	0.07593	0.000223	-4.36669	0.64718	-0.795363	ARHGAP23	Rho GTPase activating protein 23
Hs2.376569.1.S2_3p_s_at	0.0768	0.000231	4.35342	0.6449	1.05962	ANKRD23	ankyrin repeat domain 23
g7662355_3p_a_at	0.07735	0.000234	4.34693	0.6287	0.719541	RHOBTB3	Rho related BTB domain containing 3
Hs.283322.1.A1_3p_s_at	0.07735	0.000236	4.34405	0.62326	0.513046	HIKESHI	Hikeshi, heat shock protein nuclear import factor
1553579_3p_a_at	0.07735	0.000235	4.34509	0.61202	0.586459	SPAG11B	sperm associated antigen 11B
g4507234_3p_a_at	0.07924	0.000251	-4.32012	0.56935	-0.376721	SOCS3	suppressor of cytokine signaling 3
g13129133_3p_at	0.07924	0.000251	4.3191	0.56713	0.767785	C1orf116	chromosome 1 open reading frame 116
Hs.226666.0.A1_3p_at	0.07924	0.000252	4.31798	0.56285	0.680914	TTPAL	alpha tocopherol transfer protein like
Hs.193876.0.S1_3p_at	0.05693	0.000109	-4.65128	0.56139	-1.09761
Hs.258217.0.A1_3p_at	0.07924	0.000259	4.30654	0.53725	0.557973	PML	promyelocytic leukemia
Hs2.335815.1.S1_3p_s_at	0.07924	0.000259	4.30638	0.52999	0.871052	RASGEF1B	RasGEF domain family member 1B
Hs.322844.0.S1_3p_x_at	0.07924	0.000261	-4.30326	0.52556	-0.826546	PLXNA1	plexin A1
g7657256_3p_a_at	0.07924	0.000259	4.30661	0.52345	0.534035	TOMM20	translocase of outer mitochondrial membrane 20
g13528761_3p_at	0.07924	0.00026	4.30549	0.51921	0.885259	TRNT1	tRNA nucleotidyl transferase 1
Hs.322844.0.S1_3p_at	0.07924	0.000265	-4.29795	0.51765	-0.889416	PLXNA1	plexin A1
Hs.177337.0.A1_3p_at	0.07924	0.000259	4.30712	0.50916	0.605412	PSMD7	proteasome 26S subunit, non-ATPase 7
Hs.166357.0.A1_3p_s_at	0.07924	0.000268	-4.29346	0.50758	-0.704871	PRODH2	proline dehydrogenase 2
Hs2.382825.1.S1_3p_at	0.06764	0.000162	4.49561	0.50564	1.12373
Hs2.375809.1.S1_3p_at	0.07924	0.000263	4.30027	0.50375	0.535142	LOC105370424	uncharacterized LOC105370424
Hs.132980.0.S1_3p_at	0.07924	0.00027	-4.29099	0.50227	-0.796705	TFB1M	transcription factor B1, mitochondrial
Hs.98517.0.A1_3p_at	0.07924	0.000272	-4.28711	0.49361	-0.631728
g9507202_3p_at	0.07924	0.000272	-4.28762	0.49351	-0.401829	TREM2	triggering receptor expressed on myeloid cells 2
Hs.124130.0.A1_3p_at	0.07924	0.000274	4.28489	0.48952	1.29893	PPP1R1A	protein phosphatase 1 regulatory inhibitor subunit 1A
Hs.4749.0.S1_3p_at	0.07924	0.000273	4.28553	0.48529	0.6373	SLC4A8	solute carrier family 4 member 8
232991_3p_at	0.07924	0.000244	-4.33081	0.47726	-1.05352
Hs.172471.4.S1_3p_at	0.07924	0.000278	4.27833	0.47449	0.651317
Hs.21422.0.A1_3p_at	0.07924	0.000277	-4.28054	0.47187	-1.30823
g8922851_3p_a_at	0.07947	0.000281	-4.2743	0.46586	-0.872578	FBXW7	F-box and WD repeat domain containing 7
g5454183_3p_a_at	0.07947	0.000282	-4.27341	0.46381	-0.562645	MAP3K12	mitogen-activated protein kinase kinase kinase 12
g5174386_3p_a_at	0.07924	0.000277	-4.28039	0.46253	-1.76332	PROM1	prominin 1
g7662107_3p_s_at	0.08073	0.000291	4.25978	0.43234	0.639242	ARHGEF9	Cdc42 guanine nucleotide exchange factor 9
Hs.134014.0.A1_3p_at	0.0817	0.000298	-4.25138	0.41016	-2.09862	LOC727770	putative uncharacterized protein FLJ00310-like
Hs.99766.0.S1_3p_at	0.07924	0.000277	-4.2799	0.40863	-0.532094	CD59	CD59 molecule
Hs.266774.0.S1_3p_at	0.0821	0.0003	4.24766	0.40335	0.91765	ABHD16B	abhydrolase domain containing 16B
g11055995_3p_at	0.08224	0.000302	-4.24517	0.3967	-0.571476	ALOXE3	arachidonate lipoxygenase 3
Hs.181301.1.S1_3p_at	0.08426	0.000316	-4.22792	0.35726	-0.548759	CTSS	cathepsin S
Hs.110103.1.S1_3p_at	0.08426	0.000316	-4.22725	0.35636	-0.820403	RRN3P1///RRN3P2///RRN3	RRN3 homolog, RNA polymerase I transcription factor pseudogene 1///RRN3 homolog, RNA polymerase I transcription factor pseudogene 2///RRN3 homolog, RNA polymerase I transcription factor
g4507178_3p_s_at	0.07924	0.000255	-4.31257	0.35384	-0.905766	SPINK1	serine peptidase inhibitor, Kazal type 1
Hs.225947.1.S1_3p_a_at	0.08426	0.000319	-4.22395	0.35097	-1.32872	NEU3	neuraminidase 3
4873354C_3p_s_at	0.08324	0.000307	-4.23856	0.34953	-0.36824	OGFOD3	2-oxoglutarate and iron dependent oxygenase domain containing 3
g6552335_3p_s_at	0.07956	0.000283	-4.27115	0.34171	-0.531637	PABPC4	poly(A) binding protein cytoplasmic 4
g2338421_3p_a_at	0.08426	0.000323	-4.218	0.33634	-0.906641	TNFRSF10C	TNF receptor superfamily member 10c
g4503134_3p_x_at	0.07924	0.000258	-4.3081	0.33281	-0.851577	CTRB1	chymotrypsinogen B1
g13027613_3p_at	0.08426	0.000322	-4.21988	0.33259	-0.515446	C11orf95	chromosome 11 open reading frame 95
Hs2.376585.1.S1_3p_at	0.08426	0.000315	4.22799	0.33178	1.32156
g9957753_3p_at	0.08426	0.000322	4.22002	0.32632	1.13751	TMEM27	transmembrane protein 27
Hs.211687.0.A1_3p_at	0.08426	0.000322	-4.21962	0.32515	-1.06902
g4503718_3p_s_at	0.08475	0.000328	-4.21225	0.32269	-0.951649	FHIT	fragile histidine triad
Hs.230980.0.A1_3p_at	0.08475	0.00033	4.20999	0.32092	1.29622
Hs.145488.0.S1_3p_at	0.08426	0.000323	-4.2185	0.32061	-1.00734
g6518912_3p_at	0.08475	0.000333	-4.20695	0.31208	-1.17695	SIRPA	signal regulatory protein alpha
Hs.59504.0.A1_3p_at	0.08475	0.000334	4.20539	0.30489	0.725976	SCAI	suppressor of cancer cell invasion
g8922990_3p_at	0.08475	0.000337	4.20185	0.30261	1.00388	MBNL3	muscleblind like splicing regulator 3
Hs.143022.0.A1_3p_at	0.08475	0.00034	-4.19855	0.29501	-0.435894
Hs.8068.2.A1_3p_at	0.08475	0.000339	-4.19957	0.29441	-0.697818	PBXIP1	PBX homeobox interacting protein 1
g12652858_3p_a_at	0.08475	0.000341	-4.19696	0.29087	-1.20836	ANXA4	annexin A4
Hs.33756.0.S1_3p_at	0.08464	0.000326	4.21447	0.28889	2.01312
Hs.36288.0.A1_3p_at	0.08475	0.000342	4.19562	0.28859	1.12726
1553970_3p_s_at	0.07924	0.000276	-4.28082	0.2846	-1.22978	CEL	carboxyl ester lipase
Hs.232630.0.A1_3p_at	0.05045	8.51e-05	4.7519	0.27926	1.88435
Hs.20573.0.A1_3p_at	0.08493	0.000347	-4.18995	0.27389	-0.974742
Hs.284187.0.S1_3p_at	0.08493	0.000347	4.19009	0.27049	0.668048	PRDM15	PR/SET domain 15
Hs.8982.0.A1_3p_a_at	0.08493	0.000346	-4.19081	0.25621	-0.763153	DOCK6	dedicator of cytokinesis 6
Hs.276718.0.A1_3p_at	0.08065	0.00029	-4.26201	0.25212	-1.20563
Hs.78909.0.S3_3p_at	0.08622	0.000356	-4.17912	0.24719	-0.781147	ZFP36L2	ZFP36 ring finger protein like 2
g4506146_3p_x_at	0.08162	0.000296	-4.25357	0.24702	-1.02493	PRSS2///PRSS1	protease, serine 2///protease, serine 1
Hs.133509.0.A1_3p_at	0.08637	0.000361	-4.17419	0.2375	-0.677682	ATP1A1-AS1	ATP1A1 antisense RNA 1
g4826967_3p_a_at	0.08662	0.000364	-4.17096	0.23097	-0.56731	KDM5A	lysine demethylase 5A
Hs.172711.0.A1_3p_at	0.08694	0.000367	-4.16791	0.22452	-0.712219
Hs.302180.0.S1_3p_x_at	0.08475	0.000336	-4.20296	0.21093	-1.22572	PRSS3P2///PRSS1	protease, serine 3 pseudogene 2///protease, serine 1
Hs.7446.1.S1_3p_a_at	0.0881	0.000376	4.15794	0.20357	0.682822	TRAF3IP2	TRAF3 interacting protein 2
Hs.92927.1.S1_3p_at	0.0881	0.000375	-4.15843	0.19906	-0.697426	ANKS1B	ankyrin repeat and sterile alpha motif domain containing 1B
Hs.49500.0.S1_3p_at	0.08838	0.000378	-4.15517	0.19622	-0.683181	SERINC2///SEL1L3	serine incorporator 2///SEL1L family member 3
Hs.303179.0.S1_3p_at	0.08845	0.00038	-4.15331	0.19121	-1.10436	NF2	neurofibromin 2
Hs.105411.0.S1_3p_at	0.0888	0.000387	-4.14645	0.17769	-0.693495	ZBTB20	zinc finger and BTB domain containing 20
g3152702_3p_at	0.0888	0.000386	-4.14764	0.17576	-0.789652	TSPAN5	tetraspanin 5
Hs.119140.1.S1_3p_x_at	0.0888	0.000389	-4.14366	0.17106	-0.446916	EIF5A	eukaryotic translation initiation factor 5A
Hs2.376466.2.S1_3p_at	0.0888	0.00039	-4.14263	0.16679	-1.30669	HMCN2	hemicentin 2
g10938012_3p_at	0.0893	0.000394	-4.13891	0.16071	-0.491937	E4F1	E4F transcription factor 1
Hs.138777.0.A1_3p_at	0.08637	0.00036	-4.17554	0.15498	-1.21476
Hs2.282797.1.S1_3p_at	0.0888	0.000389	-4.14427	0.1462	-0.767396
Hs.2316.0.S1_3p_a_at	0.08959	0.0004	-4.13317	0.14523	-1.38642	SOX9	SRY-box 9
Hs.78026.0.S1_3p_at	0.08959	0.000398	-4.13534	0.13697	-2.02872	KANK4	KN motif and ankyrin repeat domains 4
g5729886_3p_at	0.08978	0.000405	-4.1279	0.13639	-0.909985	IQGAP2	IQ motif containing GTPase activating protein 2
Hs.124511.0.A1_3p_at	0.08973	0.000403	4.12962	0.13412	0.498451
Hs.74602.1.S2_3p_at	0.09006	0.000408	-4.12523	0.12773	-0.804404	AQP1	aquaporin 1 (Colton blood group)
Hs2.434379.1.S1_3p_s_at	0.09047	0.000413	4.12049	0.11778	0.860023	LOC107105282	hypothetical LOC107105282
g4557554_3p_a_at	0.09071	0.000415	-4.11799	0.10792	-0.690428	ENG	endoglin
g7661845_3p_a_at	0.08973	0.000402	-4.131	0.10003	-1.03945	FOXP3	forkhead box P3
Hs.298262.1.S1_3p_x_at	0.08475	0.000338	-4.20007	0.09996	-0.406607	RPS19	ribosomal protein S19
g4506790_3p_a_at	0.09136	0.000421	-4.1127	0.09724	-0.743522	SATB1	SATB homeobox 1
g5031632_3p_x_at	0.09164	0.000425	-4.10826	0.09172	-0.624135	FARP1	FERM, ARH/RhoGEF and pleckstrin domain protein 1
Hs.102657.0.S1_3p_at	0.09164	0.000427	-4.10658	0.08714	-0.616951	PAIP2B	poly(A) binding protein interacting protein 2B
Hs.230980.0.A1_3p_x_at	0.09164	0.00043	4.10397	0.08323	1.37049
Hs.200737.0.A1_3p_at	0.07593	0.000221	-4.36947	0.08265	-1.376	LOC730184	uncharacterized LOC730184
Hs2.32699.1.S1_3p_x_at	0.09175	0.000433	-4.10159	0.07046	-0.799258	SLC39A5	solute carrier family 39 member 5
Hs.221750.0.A1_3p_at	0.059	0.000124	-4.60044	0.06285	-2.01727	NASP	nuclear autoantigenic sperm protein
Hs.135187.1.A1_3p_s_at	0.09204	0.000438	-4.09661	0.05958	-0.916196	UNC93B1	unc-93 homolog B1 (C. elegans)
g5360088_3p_at	0.07224	0.000183	-4.44683	0.05804	-1.10901	FAM153A	family with sequence similarity 153 member A
g4503872_3p_at	0.09204	0.000439	-4.09531	0.0574	-0.823223	GAD1	glutamate decarboxylase 1
g12642589_3p_s_at	0.09164	0.000428	-4.1061	0.0558	-0.533968	CASP2	caspase 2
Hs2.42696.1.S1_3p_s_at	0.09018	0.00041	4.12325	0.05244	1.1396
Hs.285243.0.S2_3p_at	0.09228	0.000442	-4.09286	0.04993	-0.607489	WWC2	WW and C2 domain containing 2
g4502770_3p_s_at	0.08585	0.000354	-4.18244	0.04654	-1.21393	CEL	carboxyl ester lipase
g5360209_3p_at	0.09246	0.000447	-4.08882	0.04627	-0.590126	NECTIN2	nectin cell adhesion molecule 2
g11037054_3p_at	0.09246	0.000448	-4.08766	0.04513	-0.800557	SPAG4	sperm associated antigen 4
Hs.301986.0.A1_3p_at	0.09246	0.00045	-4.08574	0.04056	-0.647582	LOC100129852	uncharacterized LOC100129852
g12654830_3p_x_at	0.09246	0.000452	4.08394	0.03678	0.796065	PGM3	phosphoglucomutase 3
Hs.306445.0.S1_3p_at	0.09246	0.000456	-4.0808	0.029	-0.96267
g4581009_3p_a_at	0.09164	0.000429	-4.10461	0.02742	-2.04841	RAD52	RAD52 homolog, DNA repair protein
g4502498_3p_at	0.09246	0.000458	-4.07899	0.02274	-1.61222	CH25H	cholesterol 25-hydroxylase
g12003979_3p_at	0.09246	0.000462	-4.07525	0.01622	-0.653623	SPNS1	sphingolipid transporter 1 (putative)
Hs.75893.3.S2_3p_at	0.09175	0.000435	4.09961	0.01548	0.488303	UBE2QL1	ubiquitin conjugating enzyme E2 Q family like 1
g4758373_3p_at	0.09246	0.000461	-4.076	0.01051	-0.374814	FHL3	four and a half LIM domains 3
g183361_3p_x_at	0.09246	0.000462	-4.07502	0.00998	-0.418418	CSF2RA	colony stimulating factor 2 receptor alpha subunit
Hs.167154.0.A1_3p_at	0.08637	0.000361	4.17368	0.00752	1.01083	FOXK2	forkhead box K2
g13376887_3p_a_at	0.09246	0.000466	-4.07148	0.00122	-0.675398	TMEM121	transmembrane protein 121
Hs.279953.1.S1_3p_at	0.09246	0.000465	-4.0723	-0.00204	-0.676264	EPN1	epsin 1
Hs.90037.0.A1_3p_at	0.09246	0.000458	-4.07842	-0.00361	-0.644477	PRKCG	protein kinase C gamma
Hs.193700.0.S1_3p_at	0.09246	0.000456	4.08014	-0.00755	0.405276	LIMS1	LIM zinc finger domain containing 1
Hs.87095.0.A1_3p_at	0.093	0.000475	4.0637	-0.01255	0.38177	SPCS2	signal peptidase complex subunit 2
g11863129_3p_a_at	0.093	0.000477	4.0627	-0.01372	1.032	PIGA	phosphatidylinositol glycan anchor biosynthesis class A
Hs.282076.0.S1_3p_at	0.093	0.000479	4.06087	-0.01539	0.80463	SHANK3	SH3 and multiple ankyrin repeat domains 3
Hs.148271.0.A1_3p_at	0.09246	0.000468	4.06987	-0.01577	0.749868
Hs2.375668.1.A1_3p_at	0.093	0.000474	4.06449	-0.02668	0.502846	TTLL5	tubulin tyrosine ligase like 5
Hs2.30909.1.S1_3p_s_at	0.07981	0.000285	4.26804	-0.03092	1.33426	KIAA0430	KIAA0430
Hs2.297938.1.S1_3p_at	0.07924	0.000245	4.32882	-0.03446	1.35413	NUB1	negative regulator of ubiquitin like proteins 1
Hs.284296.0.A3_3p_at	0.09349	0.000487	4.05369	-0.03455	0.650345	SURF4	surfeit 4
Hs.98992.0.A1_3p_at	0.09366	0.000493	4.04894	-0.03962	0.803413
203735_3p_x_at	0.09349	0.000491	-4.0509	-0.04598	-0.564591	PPFIBP1	PPFIA binding protein 1
Hs2.257807.1.S1_3p_at	0.08959	0.0004	4.13323	-0.04907	0.740973
Hs.271535.0.S1_3p_at	0.09407	0.000497	4.04595	-0.05006	0.38989	MED23	mediator complex subunit 23
g8400726_3p_s_at	0.09136	0.000421	-4.11229	-0.05425	-0.467077	RBP1	retinol binding protein 1
g4502858_3p_s_at	0.09448	0.000501	-4.04257	-0.05602	-0.964301	CKS2	CDC28 protein kinase regulatory subunit 2
Hs2.232341.1.S1_3p_s_at	0.09448	0.000502	-4.0417	-0.06538	-0.864131	NKX6-3	NK6 homeobox 3
Hs.248007.0.S1_3p_at	0.09349	0.000489	4.05205	-0.06989	0.751981	ACTBP9	actin, beta pseudogene 9
Hs.159585.0.A1_3p_at	0.08511	0.000349	-4.18747	-0.07034	-1.8736
Hs.20084.0.S1_3p_a_at	0.09524	0.000508	-4.03724	-0.07536	-0.438145	RXRA	retinoid X receptor alpha
Hs.14894.0.S1_3p_a_at	0.09529	0.000511	-4.03457	-0.07568	-0.443197	TGOLN2	trans-golgi network protein 2
g439712_3p_a_at	0.07924	0.000261	4.30367	-0.0816	1.53969	MASP1	mannan binding lectin serine peptidase 1
g7524347_3p_a_at	0.09581	0.000517	4.02984	-0.08277	2.06718	BNIP1	BCL2 interacting protein 1
g7662497_3p_x_at	0.09246	0.000469	-4.06939	-0.09255	-0.602668	TMEM176B	transmembrane protein 176B
Hs.291816.0.A1_3p_at	0.09581	0.000519	4.02871	-0.09579	0.666234	CR2	complement component 3d receptor 2
Hs.105216.0.S1_3p_at	0.08739	0.00037	-4.16428	-0.09875	-1.21062	FAM160B2	family with sequence similarity 160 member B2
Hs.35598.0.S1_3p_at	0.09621	0.000524	-4.02462	-0.10333	-0.726313
Hs.66035.0.A1_3p_at	0.09581	0.000517	4.02992	-0.10451	0.695156	KIAA2022	KIAA2022
g7706372_3p_at	0.09349	0.000489	4.0525	-0.1114	0.388716	ZFR	zinc finger RNA binding protein
g12698337_3p_a_at	0.09692	0.000535	-4.01646	-0.11243	-0.703225	MMP28	matrix metallopeptidase 28
Hs.161353.0.A1_3p_at	0.09689	0.000531	4.01904	-0.11328	0.968056
g5031798_3p_a_at	0.09692	0.000536	-4.01543	-0.11768	-0.883018	INPP5D	inositol polyphosphate-5-phosphatase D
Hs.295901.2.S1_3p_a_at	0.09349	0.000489	-4.05265	-0.12355	-0.545755
g4506144_3p_x_at	0.0888	0.00039	-4.14283	-0.14414	-0.57679	PRSS1	protease, serine 1
Hs.13298.0.A1_3p_at	0.09938	0.000554	4.00204	-0.15219	0.871997	LPGAT1	lysophosphatidylglycerol acyltransferase 1
Hs.180121.0.A1_3p_at	0.07924	0.000264	4.29997	-0.15833	1.34112	LOC730324///LOC441259///PMS2P12///PMS2///PMS2P5///PMS2P2///PMS2P1	similar to postmeiotic segregation increased 2-like 2///PMS1 homolog 2, mismatch repair system component pseudogene///PMS1 homolog 2, mismatch repair system component pseudogene 12///PMS1 homolog 2, mismatch repair system component///PMS1 homolog 2, mismatch repair system component pseudogene 5///PMS1 homolog 2, mismatch repair system component pseudogene 2///PMS1 homolog 2, mismatch repair syste…
Hs.153678.1.S1_3p_a_at	0.10001	0.00056	3.99832	-0.16308	0.615512	UBXN8	UBX domain protein 8
Hs.98947.0.A1_3p_at	0.09621	0.000524	-4.02485	-0.16567	-0.640293	PRSS37	protease, serine 37
Hs.78358.0.S1_3p_at	0.10102	0.000567	-3.9929	-0.17395	-1.02821	CDR2L	cerebellar degeneration related protein 2 like
g8922926_3p_at	0.10108	0.000571	-3.99021	-0.18247	-0.631663	TMEM74B	transmembrane protein 74B
g12407398_3p_s_at	0.10108	0.000577	-3.98616	-0.18704	-0.49059	TRIM8	tripartite motif containing 8
Hs.160711.0.A1_3p_at	0.10108	0.000577	3.98589	-0.18823	1.17614
Hs.185140.0.S1_3p_at	0.10184	0.000584	-3.98078	-0.19732	-1.28325	IPCEF1	interaction protein for cytohesin exchange factors 1
Hs.278888.0.A1_3p_at	0.09527	0.00051	-4.03588	-0.21531	-1.72849
Hs.306825.0.S1_3p_s_at	0.10359	0.000602	-3.96916	-0.21651	-0.772564	C12orf65	chromosome 12 open reading frame 65
g12654888_3p_a_at	0.10302	0.000595	-3.97365	-0.21941	-0.560097	CD55	CD55 molecule (Cromer blood group)
g11612675_3p_a_at	0.10317	0.000598	-3.97193	-0.22053	-1.17876	FXYD3	FXYD domain containing ion transport regulator 3
g995296_3p_a_at	0.09692	0.000537	-4.0145	-0.23222	-1.11654	IFNAR2	interferon alpha and beta receptor subunit 2
Hs.88134.0.A1_3p_at	0.10365	0.000604	3.96775	-0.23239	0.955367	ANKRD23	ankyrin repeat domain 23
g10864014_3p_a_at	0.09689	0.000531	4.01936	-0.23856	0.302728	SRPRB	SRP receptor beta subunit
Hs.280651.0.A1_3p_at	0.10421	0.000617	3.95912	-0.23887	0.59475
g7706138_3p_a_at	0.10297	0.000593	-3.97502	-0.2404	-0.407222	FAM53C	family with sequence similarity 53 member C
Hs.46453.1.S1_3p_a_at	0.10421	0.000617	-3.95924	-0.2513	-0.58463	GPR17	G protein-coupled receptor 17
Hs2.405938.1.S1_3p_at	0.10421	0.000619	3.9576	-0.25166	0.394636	TXLNG	taxilin gamma
Hs.177136.0.A1_3p_at	0.09349	0.000488	4.05338	-0.25394	1.19196	TNFSF8	tumor necrosis factor superfamily member 8
Hs2.122339.1.S1_3p_at	0.10421	0.000613	-3.96142	-0.25476	-0.723025	RELL1	RELT like 1
Hs.118174.2.A2_3p_a_at	0.10421	0.000621	3.95667	-0.25916	0.67274	TTC3	tetratricopeptide repeat domain 3
Hs.19523.0.S1_3p_s_at	0.1062	0.000642	-3.9433	-0.27365	-0.615301	C12orf65	chromosome 12 open reading frame 65
g4507426_3p_s_at	0.1062	0.000643	-3.94249	-0.27549	-0.951634	TEAD4	TEA domain transcription factor 4
g8922098_3p_at	0.1062	0.000636	3.94683	-0.27798	0.598886	EAF2	ELL associated factor 2
Hs.274552.0.S1_3p_s_at	0.1062	0.00064	3.9445	-0.2805	1.0345	CTB-12O2.1	uncharacterized LOC101927115
g13195461_3p_s_at	0.10108	0.000573	3.98884	-0.28484	0.435172	VIMP	VCP interacting membrane selenoprotein
Hs.296259.0.S1_3p_at	0.10465	0.000625	-3.95389	-0.294	-0.701585	PON3	paraoxonase 3
g8922203_3p_a_at	0.10672	0.000655	3.93509	-0.29683	0.512599	LIMS2	LIM zinc finger domain containing 2
Hs.151428.2.A1_3p_at	0.10672	0.000654	-3.93567	-0.30278	-0.63866	TRIM13	tripartite motif containing 13
g12656654_3p_at	0.10421	0.000618	-3.95838	-0.30912	-2.12747	CDH19	cadherin 19
Hs2.333744.1.S1_3p_at	0.10803	0.000665	3.92913	-0.31428	0.628692	LOC101928441	uncharacterized LOC101928441
Hs.101515.0.A1_3p_at	0.10808	0.00067	3.92591	-0.32565	0.666262	USP53	ubiquitin specific peptidase 53
1565821_3p_at	0.10841	0.000682	3.91848	-0.33021	0.844891
Hs.128739.0.A1_3p_at	0.10841	0.000683	3.91815	-0.33431	0.463461	SGSM1	small G protein signaling modulator 1
Hs.223241.1.A1_3p_x_at	0.093	0.000479	-4.06064	-0.33511	-0.343999	EEF1D	eukaryotic translation elongation factor 1 delta
g12804906_3p_a_at	0.10831	0.000675	-3.92301	-0.33578	-0.454819	MTX1	metaxin 1
202976_3p_s_at	0.10832	0.000679	3.92058	-0.33802	0.599004	RHOBTB3	Rho related BTB domain containing 3
Hs2.413489.1.S1_3p_s_at	0.10832	0.000677	-3.92163	-0.34867	-0.393369	RAC1	ras-related C3 botulinum toxin substrate 1 (rho family, small GTP binding protein Rac1)
g4503478_3p_x_at	0.09843	0.000547	-4.00709	-0.34881	-0.394065	EEF1D	eukaryotic translation elongation factor 1 delta
Hs.76847.1.A2_3p_a_at	0.10869	0.000687	-3.91586	-0.35219	-0.536623	GANAB	glucosidase II alpha subunit
Hs.64552.0.S2_3p_at	0.1064	0.000648	-3.93939	-0.35289	-0.989786	AJUBA	ajuba LIM protein
Hs2.270190.1.S1_3p_s_at	0.1093	0.000703	-3.90656	-0.35743	-0.60771	DLEU2	deleted in lymphocytic leukemia 2 (non-protein coding)
Hs.214410.0.S1_3p_at	0.10892	0.000697	-3.91003	-0.35789	-1.13945	LINC01296///DUXAP10///DUXAP8	long intergenic non-protein coding RNA 1296///double homeobox A pseudogene 10///double homeobox A pseudogene 8
Hs.27262.2.S1_3p_at	0.10869	0.000691	3.91335	-0.358	0.559606	ADCK2	aarF domain containing kinase 2
g8923083_3p_at	0.10951	0.000708	-3.90374	-0.36083	-1.30984	GIPC2	GIPC PDZ domain containing family member 2
Hs2.375974.1.A1_3p_at	0.09246	0.000467	4.07106	-0.3609	1.01869
Hs.20716.1.S1_3p_a_at	0.10831	0.000675	3.92273	-0.36161	0.490053	TIMM17A	translocase of inner mitochondrial membrane 17 homolog A (yeast)
Hs.261828.1.S2_3p_a_at	0.1064	0.000649	-3.93846	-0.36278	-0.585594	MKNK2	MAP kinase interacting serine/threonine kinase 2
g5174632_3p_at	0.10808	0.000667	3.92759	-0.3637	0.965697	PKDREJ	polycystin (PKD) family receptor for egg jelly
Hs.329686.0.A1_3p_x_at	0.10929	0.000701	-3.90764	-0.37154	-0.3483
g4505846_3p_at	0.09689	0.000533	-4.01818	-0.37392	-0.944801	PLA2G1B	phospholipase A2 group IB
Hs.289068.0.S3_3p_at	0.10951	0.000707	-3.90404	-0.37411	-0.47846	TCF4	transcription factor 4
Hs.111217.0.S1_3p_a_at	0.10966	0.000711	-3.90216	-0.37716	-0.485596	PLEKHG2	pleckstrin homology and RhoGEF domain containing G2
Hs.132892.0.S1_3p_at	0.11159	0.000727	3.89311	-0.3969	1.89226	PCDH20	protocadherin 20
Hs.306838.0.A1_3p_at	0.11108	0.000722	3.89597	-0.40223	0.684103	UBE3A	ubiquitin protein ligase E3A
Hs.324618.1.A2_3p_x_at	0.10403	0.000609	-3.96408	-0.41722	-0.911842	LOC646044///SSBP4	single stranded DNA binding protein 4 pseudogene///single stranded DNA binding protein 4
Hs.240443.0.S2_3p_at	0.11292	0.000741	-3.88521	-0.41952	-1.01555	NEAT1	nuclear paraspeckle assembly transcript 1 (non-protein coding)
Hs2.189192.1.S1_3p_s_at	0.11404	0.000759	-3.87552	-0.42302	-0.856382	TCTEX1D1	Tctex1 domain containing 1
Hs2.283099.2.S2_3p_s_at	0.11404	0.000763	3.87338	-0.43046	0.625649	KNL1	kinetochore scaffold 1
Hs.247802.0.S1_3p_at	0.07593	0.000224	4.36568	-0.43238	1.52915	H2BFXP///LOC644328	H2B histone family member X, pseudogene///similar to Histone H2B type F-M (H2B.s) (H2B/s)
220017_3p_x_at	0.1139	0.000751	3.87981	-0.43297	0.523667	CYP2C9	cytochrome P450 family 2 subfamily C member 9
Hs.263780.0.A1_3p_at	0.11404	0.000761	3.87474	-0.44165	0.652928
g8400726_3p_x_at	0.11292	0.000743	-3.88431	-0.44425	-0.467395	RBP1	retinol binding protein 1
g4507032_3p_at	0.11404	0.000763	-3.87334	-0.44872	-0.554239	SLC5A2	solute carrier family 5 member 2
Hs.181033.0.A1_3p_at	0.11469	0.000775	3.86713	-0.44912	0.616349	PIK3CB	phosphatidylinositol-4,5-bisphosphate 3-kinase catalytic subunit beta
Hs.42484.0.S1_3p_a_at	0.11464	0.000773	-3.86829	-0.44929	-0.436166	SLC25A36	solute carrier family 25 member 36
Hs.183037.0.A3_3p_at	0.10869	0.000689	3.91451	-0.45788	0.372742	PRKAR1A	protein kinase cAMP-dependent type I regulatory subunit alpha
Hs.14144.0.S3_3p_at	0.11527	0.000784	-3.86239	-0.46069	-0.604757	SMOC1	SPARC related modular calcium binding 1
Hs.102500.0.S2_3p_at	0.1148	0.000778	-3.86578	-0.46131	-1.64035	LPCAT2	lysophosphatidylcholine acyltransferase 2
Hs.234392.2.A1_3p_at	0.11551	0.000791	-3.85913	-0.46701	-0.625235
Hs.289007.0.S1_3p_at	0.11527	0.000785	-3.86201	-0.46702	-1.40095	COA1	cytochrome c oxidase assembly factor 1 homolog
Hs.288031.2.S1_3p_x_at	0.11551	0.000795	-3.85704	-0.47819	-1.69398	TMSB4XP6///TMSB4XP8///TMSB4XP2///TMSB4XP1///TMSB4X	thymosin beta 4, X-linked pseudogene 6///thymosin beta 4, X-linked pseudogene 8///thymosin beta 4, X-linked pseudogene 2///thymosin beta 4, X-linked pseudogene 1///thymosin beta 4, X-linked
Hs2.144549.1.S1_3p_at	0.1165	0.000805	-3.85211	-0.47851	-1.3025	KCNH8	potassium voltage-gated channel subfamily H member 8
g5032226_3p_s_at	0.11404	0.000757	-3.87673	-0.48023	-0.448705	NELFA	negative elongation factor complex member A
g1277202_3p_a_at	0.11527	0.000787	-3.8612	-0.4824	-0.534234	IDH2	isocitrate dehydrogenase (NADP(+)) 2, mitochondrial
Hs.66713.1.A1_3p_x_at	0.11726	0.000814	-3.84748	-0.48448	-0.411166	CCDC85B	coiled-coil domain containing 85B
Hs2.334661.1.S1_3p_s_at	0.11551	0.000796	-3.85652	-0.48694	-0.432217
1552946_3p_at	0.09175	0.000435	-4.0993	-0.48844	-1.15914	ZNF114	zinc finger protein 114
Hs.144830.0.A1_3p_at	0.11755	0.000826	3.84152	-0.4974	0.563427
Hs.82547.1.S1_3p_at	0.11726	0.000816	-3.84663	-0.49909	-1.40586	RARRES1	retinoic acid receptor responder 1
g11415037_3p_at	0.11433	0.000767	-3.87135	-0.50392	-0.968112	SLC22A3	solute carrier family 22 member 3
Hs.34054.0.A2_3p_at	0.11182	0.00073	3.89128	-0.5092	0.934421	FAM110B	family with sequence similarity 110 member B
g5901927_3p_a_at	0.11755	0.000837	3.83602	-0.51094	0.887331	CPSF6	cleavage and polyadenylation specific factor 6
Hs.165210.0.A1_3p_at	0.11755	0.000821	3.84386	-0.51514	0.594296	SMAD5	SMAD family member 5
g10954045_3p_a_at	0.11755	0.000835	3.83723	-0.51596	0.7702	OXR1	oxidation resistance 1
200042_at	0.11238	0.000736	3.88825	-0.51972	0.381715	RTCB	RNA 2',3'-cyclic phosphate and 5'-OH ligase
g4503732_3p_at	0.11755	0.00083	-3.83967	-0.52135	-0.824922	FOXF1	forkhead box F1
Hs.19058.0.A1_3p_at	0.10108	0.000575	-3.98739	-0.52786	-1.92916	FNTA	farnesyltransferase, CAAX box, alpha
g4557514_3p_at	0.11755	0.000856	-3.82693	-0.53891	-0.621667	DDB2	damage specific DNA binding protein 2
g9964286_3p_at	0.11755	0.000855	3.82778	-0.53932	0.436917	COMMD5	COMM domain containing 5
Hs.282588.0.S1_3p_s_at	0.11755	0.000848	-3.83087	-0.53974	-0.456816	ZNF302	zinc finger protein 302
Hs2.369771.1.A1_3p_x_at	0.11755	0.000846	-3.83208	-0.54005	-0.461272	GS1-24F4.2	uncharacterized LOC100652791
Hs.1915.2.A1_3p_at	0.11755	0.000857	3.82676	-0.54109	0.741318	FOLH1	folate hydrolase (prostate-specific membrane antigen) 1
g13540303_3p_s_at	0.11404	0.000759	3.87547	-0.54348	0.269032	DDX50	DEAD-box helicase 50
Hs.201767.0.A1_3p_at	0.11755	0.000851	-3.82947	-0.5468	-0.372328	SMYD2	SET and MYND domain containing 2
Hs.1526.2.S2_3p_a_at	0.11755	0.000822	3.84353	-0.54841	0.568309	ATP2A2	ATPase sarcoplasmic/endoplasmic reticulum Ca2+ transporting 2
Hs.42656.0.A1_3p_at	0.11435	0.000769	3.8703	-0.54878	0.735186	RAPH1	Ras association (RalGDS/AF-6) and pleckstrin homology domains 1
g5174608_3p_a_at	0.11755	0.000858	-3.82609	-0.55129	-0.500521	TNIP1	TNFAIP3 interacting protein 1
223001_3p_at	0.11693	0.00081	3.84965	-0.55421	0.643245	OSTC	oligosaccharyltransferase complex non-catalytic subunit
Hs.107812.2.S1_3p_a_at	0.11755	0.000866	-3.82235	-0.55434	-0.64123	ABTB1	ankyrin repeat and BTB domain containing 1
Hs.31939.1.A1_3p_at	0.11769	0.000872	3.81963	-0.5551	0.608633	MFNG	MFNG O-fucosylpeptide 3-beta-N-acetylglucosaminyltransferase
g5174652_3p_a_at	0.11755	0.000838	3.83577	-0.56264	0.448309	RNF6	ring finger protein 6
Hs.108979.0.A1_3p_s_at	0.11755	0.000868	-3.82173	-0.56416	-0.589129
Hs.283882.0.A1_3p_at	0.11769	0.000873	3.81934	-0.56984	0.382554
Hs.291816.0.A1_3p_x_at	0.11814	0.000881	3.81562	-0.57117	0.683507	CR2	complement component 3d receptor 2
g7706436_3p_s_at	0.11814	0.000886	-3.81334	-0.57182	-0.632133	MAN1B1	mannosidase alpha class 1B member 1
Hs.321247.0.S1_3p_x_at	0.11814	0.000886	-3.81347	-0.57379	-0.572526	CASP4	caspase 4
Hs.241520.0.S1_3p_at	0.11814	0.000881	-3.81535	-0.57477	-0.634112	ALYREF	Aly/REF export factor
g11612664_3p_a_at	0.11814	0.000885	-3.81382	-0.58064	-0.804242	FXYD5	FXYD domain containing ion transport regulator 5
Hs2.385486.1.S1_3p_at	0.11945	0.0009	-3.80714	-0.58718	-1.10289
Hs.154443.0.S2_3p_at	0.11829	0.000889	-3.81195	-0.5881	-0.445088	MCM4	minichromosome maintenance complex component 4
Hs.50699.0.A1_3p_at	0.11755	0.000846	3.83197	-0.59297	1.14629	LRRC28	leucine rich repeat containing 28
g13435376_3p_a_at	0.12024	0.000921	3.79751	-0.59487	0.482751	GMEB1	glucocorticoid modulatory element binding protein 1
Hs.283552.1.S1_3p_a_at	0.11951	0.000904	-3.80521	-0.59592	-1.73564	TMEM45B	transmembrane protein 45B
Hs2.375787.1.A1_3p_at	0.12024	0.000921	-3.79763	-0.59744	-0.428573	CWF19L2	CWF19-like 2, cell cycle control (S. pombe)
g6679624_3p_x_at	0.10365	0.000605	-3.96669	-0.59748	-0.66986	CELA3B	chymotrypsin like elastase family member 3B
Hs.110443.2.A1_3p_a_at	0.11993	0.000915	-3.80027	-0.59909	-0.770325	VWA1	von Willebrand factor A domain containing 1
g7706714_3p_a_at	0.11993	0.000915	3.80037	-0.59977	0.607771	SNX7	sorting nexin 7
Hs.9030.2.A1_3p_at	0.11985	0.000908	-3.80317	-0.60103	-0.508052	VGLL1	vestigial like family member 1
g5902809_3p_at	0.11951	0.000904	-3.80519	-0.60257	-0.408763	BMP1	bone morphogenetic protein 1
Hs2.351038.1.A1_3p_at	0.11993	0.000913	3.8011	-0.60555	0.401259
g4885520_3p_a_at	0.12028	0.000925	3.79603	-0.60745	0.515088	NNAT	neuronatin
Hs.296692.0.A1_3p_at	0.09246	0.000462	-4.07535	-0.60982	-1.51378
Hs.2953.1.S1_3p_at	0.12098	0.000933	-3.79245	-0.61828	-0.423734	RPS15A	ribosomal protein S15a
g7019544_3p_a_at	0.11755	0.000864	-3.82354	-0.62352	-0.536546	NENF	neudesin neurotrophic factor
Hs.231895.0.A1_3p_at	0.12185	0.000949	3.78559	-0.62504	0.979015
Hs.176430.0.A1_3p_at	0.12185	0.000956	3.78271	-0.62658	0.512846
Hs.268667.0.A1_3p_at	0.11755	0.000825	-3.84191	-0.62898	-1.18115
Hs.173094.0.S1_3p_at	0.12028	0.000925	3.79564	-0.63516	0.434899	TSPYL5	TSPY like 5
g11321627_3p_at	0.10631	0.000645	-3.94099	-0.63652	-0.846279	CTRC	chymotrypsin C
Hs.284153.0.A1_3p_a_at	0.12225	0.000965	-3.77878	-0.63981	-0.587484	FANCA	Fanconi anemia complementation group A
Hs.296754.0.S1_3p_at	0.12225	0.000975	3.7747	-0.64351	0.472732	PAPPA	pappalysin 1
g4826889_3p_at	0.12185	0.000947	3.78628	-0.6443	0.401532	PDCD1	programmed cell death 1
232034_3p_at	0.12225	0.000966	-3.77822	-0.64861	-0.871517	LINC00537	long intergenic non-protein coding RNA 537
Hs.315369.0.S1_3p_at	0.12185	0.000956	3.7827	-0.65049	0.887725	AQP4	aquaporin 4
Hs.288052.0.A1_3p_at	0.10102	0.000568	3.99196	-0.65356	1.2955
Hs.134272.0.A1_3p_x_at	0.12225	0.000961	3.78055	-0.65516	0.379843	PLEKHM1P1	pleckstrin homology and RUN domain containing M1 pseudogene 1
Hs.6750.0.S1_3p_s_at	0.12225	0.000974	3.77487	-0.65827	0.766291	GNG7	G protein subunit gamma 7
g4503110_3p_at	0.12258	0.000995	-3.76619	-0.66293	-0.676735	CST5	cystatin D
Hs2.374685.1.S1_3p_at	0.12251	0.000985	-3.77052	-0.66317	-0.750247	NDUFS4	NADH:ubiquinone oxidoreductase subunit S4
g881502_3p_a_at	0.12258	0.000995	3.76616	-0.66555	0.428493	SULT1A4///SULT1A3///SULT1A1///SULT1A2	sulfotransferase family 1A member 4///sulfotransferase family 1A member 3///sulfotransferase family 1A member 1///sulfotransferase family 1A member 2
g4557382_3p_at	0.12225	0.000972	-3.77567	-0.666	-0.807101	C2	complement component 2
Hs.127327.0.A1_3p_at	0.12281	0.001	-3.76399	-0.6682	-0.60194
g5921464_3p_at	0.12225	0.000975	-3.77469	-0.66851	-0.832292	CLDN10	claudin 10
g13183337_3p_at	0.12258	0.00099	-3.76828	-0.67121	-1.20709	CALN1	calneuron 1
g4502996_3p_x_at	0.10869	0.000692	-3.91294	-0.67491	-0.74015	CPA1	carboxypeptidase A1
Hs.12256.1.S2_3p_at	0.12258	0.000994	3.76696	-0.67727	0.528162
Hs.74566.0.S1_3p_a_at	0.12258	0.000991	-3.76818	-0.67816	-1.20633	DPYSL3	dihydropyrimidinase like 3
g13591717_3p_at	0.11755	0.000836	-3.83658	-0.67887	-0.846189	IGHG1	immunoglobulin heavy constant gamma 1 (G1m marker)
Hs.13477.0.A1_3p_at	0.12325	0.00101	3.75991	-0.68133	0.857067	LOC286161	uncharacterized LOC286161
Hs.285818.0.S2_3p_at	0.12175	0.000942	3.78869	-0.68215	0.386926	ERLIN1	ER lipid raft associated 1
Hs.237118.0.A1_3p_at	0.12175	0.000943	3.78814	-0.68679	2.32694	SNHG5///SNORD50A	small nucleolar RNA host gene 5///small nucleolar RNA, C/D box 50A
Hs.196846.0.A1_3p_at	0.12251	0.000983	3.77111	-0.69285	0.648994	NDUFB1	NADH:ubiquinone oxidoreductase subunit B1
g4826773_3p_a_at	0.12281	0.001	-3.76379	-0.69311	-0.621744	ISG15	ISG15 ubiquitin-like modifier
Hs2.160954.1.S1_3p_s_at	0.12333	0.00102	-3.75822	-0.6933	-0.615056	GPBAR1	G protein-coupled bile acid receptor 1
Hs.158272.0.S1_3p_at	0.12333	0.00102	-3.75585	-0.69539	-1.04058	C1orf228	chromosome 1 open reading frame 228
Hs2.382275.1.S1_3p_x_at	0.11755	0.00085	-3.82979	-0.69882	-0.594924
Hs.9846.0.S2_3p_at	0.12333	0.00102	3.75595	-0.70257	0.643482	MON2	MON2 homolog, regulator of endosome-to-Golgi trafficking
g6382080_3p_at	0.12333	0.00103	3.75362	-0.7051	1.13064	RASGRP1	RAS guanyl releasing protein 1
g4378799_3p_a_at	0.12333	0.00103	3.7525	-0.70543	0.76321	TNFRSF18	TNF receptor superfamily member 18
g4505888_3p_a_at	0.12185	0.00095	-3.78504	-0.70621	-0.554799	PLOD2	procollagen-lysine,2-oxoglutarate 5-dioxygenase 2
Hs.306221.0.S1_3p_at	0.10876	0.000694	3.91164	-0.70954	1.07143	ZNF326	zinc finger protein 326
Hs.25191.0.A1_3p_at	0.12333	0.00102	3.7576	-0.71007	0.491692
Hs.14144.0.S1_3p_a_at	0.12333	0.00103	-3.75357	-0.71099	-0.723611	SMOC1	SPARC related modular calcium binding 1
Hs.24359.0.S1_3p_at	0.12333	0.00103	3.75064	-0.71494	0.623378
g4502876_3p_at	0.12333	0.00104	-3.74802	-0.71684	-0.52914	CLDN4	claudin 4
g6631072_3p_s_at	0.12251	0.000985	3.77063	-0.71805	0.691346	BAG3	BCL2 associated athanogene 3
Hs2.375900.1.S1_3p_at	0.12333	0.00104	-3.74866	-0.71806	-1.06338	VWA3A	von Willebrand factor A domain containing 3A
214169_3p_at	0.12385	0.00105	-3.74427	-0.72604	-0.510299	SUN1	Sad1 and UNC84 domain containing 1
Hs2.382187.1.S1_3p_at	0.12333	0.00104	3.74769	-0.72625	0.438413	LOC101927884	uncharacterized LOC101927884
Hs2.289326.1.S1_3p_x_at	0.11755	0.000868	3.82161	-0.72877	1.38591	F11	coagulation factor XI
Hs.58210.1.A1_3p_at	0.12333	0.00104	-3.74817	-0.73126	-0.512634	TMEM110	transmembrane protein 110
Hs.17892.0.A1_3p_at	0.11755	0.000864	3.8234	-0.73486	0.724748
Hs.120784.0.A1_3p_at	0.12439	0.00108	-3.73444	-0.7381	-0.80909
g11496883_3p_at	0.12185	0.000954	-3.78333	-0.73856	-1.12428	CLPS	colipase
g187386_3p_a_at	0.12426	0.00106	-3.74037	-0.74075	-0.798412	MARCKS	myristoylated alanine rich protein kinase C substrate
Hs.332557.0.A1_3p_at	0.12439	0.00108	3.7346	-0.74341	0.779633
Hs.43273.0.A1_3p_at	0.12426	0.00106	3.74119	-0.7443	0.936415	PPM1K	protein phosphatase, Mg2+/Mn2+ dependent 1K
g7657298_3p_a_at	0.12431	0.00107	3.73793	-0.74442	1.19561	TFCP2L1	transcription factor CP2-like 1
Hs.311109.0.A1_3p_x_at	0.12426	0.00106	3.73918	-0.74714	1.00561	LOC440302	hypothetical LOC440302
Hs.20843.0.S1_3p_at	0.11755	0.000865	3.82282	-0.74832	0.377088	RAB3B	RAB3B, member RAS oncogene family
g12804736_3p_x_at	0.11551	0.000794	-3.85757	-0.74883	-0.982828	OTP	orthopedia homeobox
Hs.144871.0.S1_3p_at	0.12439	0.00108	-3.73451	-0.74912	-0.82151	ARHGEF37	Rho guanine nucleotide exchange factor 37
Hs2.395764.1.S1_3p_at	0.12538	0.0011	-3.72558	-0.74978	-0.605733	ACKR2	atypical chemokine receptor 2
Hs.171003.0.A1_3p_at	0.12439	0.00109	-3.73029	-0.75197	-0.453327	CBS	cystathionine-beta-synthase
Hs.227730.1.S1_3p_at	0.12439	0.00108	-3.73244	-0.75397	-0.648757	ITGA6	integrin subunit alpha 6
g4507666_3p_at	0.12439	0.00108	-3.73224	-0.75513	-1.37257	TPST2	tyrosylprotein sulfotransferase 2
Hs.11210.0.A1_3p_x_at	0.12439	0.00109	3.73066	-0.75581	0.743153	ZNF816	zinc finger protein 816
Hs2.434610.1.S1_3p_at	0.12431	0.00107	-3.73747	-0.75582	-0.410841	LOC151484	uncharacterized LOC151484
Hs.154138.1.S1_3p_a_at	0.12426	0.00106	-3.73939	-0.75655	-1.14999	CHI3L2	chitinase 3 like 2
g4506694_3p_at	0.12283	0.00101	-3.76209	-0.76127	-0.473142	RPS19	ribosomal protein S19
Hs.291887.0.A1_3p_at	0.12571	0.00112	3.71998	-0.76158	0.758113
Hs.16032.0.S1_3p_a_at	0.12471	0.00109	-3.72852	-0.76339	-0.633496	WSCD1	WSC domain containing 1
Hs.131587.0.A1_3p_s_at	0.12385	0.00105	3.74368	-0.76579	0.515773	ARHGAP24	Rho GTPase activating protein 24
g4885130_3p_a_at	0.12333	0.00103	-3.7511	-0.77645	-0.611231	CEBPD	CCAAT/enhancer binding protein delta
Hs.119187.1.A1_3p_x_at	0.12594	0.00112	3.71702	-0.7789	0.591285	HAGLR	HOXD antisense growth-associated long non-coding RNA
g4505042_3p_a_at	0.12571	0.00111	-3.72052	-0.78023	-0.66986	LTF	lactotransferrin
Hs.11050.2.A2_3p_s_at	0.12571	0.00111	-3.72075	-0.78499	-1.24079	FASN	fatty acid synthase
g496077_3p_at	0.12571	0.00111	3.7216	-0.78533	0.473818	SORD	sorbitol dehydrogenase
Hs.129911.0.A1_3p_at	0.12687	0.00115	-3.7081	-0.79005	-0.460911	SOX2	SRY-box 2
Hs.144348.0.A1_3p_at	0.10184	0.000585	-3.98057	-0.79435	-1.61292	ODF3L1	outer dense fiber of sperm tails 3 like 1
g9295177_3p_x_at	0.12439	0.00108	3.73166	-0.79837	0.551475	OSTC	oligosaccharyltransferase complex non-catalytic subunit
Hs2.98153.1.S1_3p_at	0.12647	0.00114	-3.71188	-0.79879	-0.518221	TECR	trans-2,3-enoyl-CoA reductase
Hs.46670.1.S1_3p_x_at	0.06809	0.000166	4.48408	-0.79927	1.41766	RBM15	RNA binding motif protein 15
Hs.115430.0.A1_3p_at	0.12637	0.00113	3.71414	-0.80718	0.404126	TMEM200C	transmembrane protein 200C
g9558754_3p_at	0.12333	0.00104	3.74804	-0.80756	0.505975	DNAJB9	DnaJ heat shock protein family (Hsp40) member B9
g4758033_3p_a_at	0.12647	0.00114	3.71088	-0.81065	0.979223	COX11	COX11, cytochrome c oxidase copper chaperone
g13177672_3p_a_at	0.12603	0.00113	-3.71597	-0.81086	-0.381886	HNRNPU	heterogeneous nuclear ribonucleoprotein U
g2645728_3p_a_at	0.12333	0.00103	-3.75349	-0.81419	-0.416091	TMBIM6	transmembrane BAX inhibitor motif containing 6
g8922651_3p_a_at	0.12803	0.00118	-3.69788	-0.8153	-0.421	ARFGAP1	ADP ribosylation factor GTPase activating protein 1
1555553_3p_a_at	0.12802	0.00117	3.69936	-0.82694	0.491251	SLC22A7	solute carrier family 22 member 7
g7705444_3p_at	0.12802	0.00117	3.70008	-0.82713	0.403603	SOCS6	suppressor of cytokine signaling 6
g4506814_3p_at	0.12802	0.00118	-3.69861	-0.82889	-0.66359	SCNN1A	sodium channel epithelial 1 alpha subunit
g8924107_3p_at	0.11755	0.000864	3.82321	-0.83168	0.886027	PRO2012	uncharacterized protein PRO2012
Hs.300425.0.A1_3p_at	0.12808	0.00118	-3.69625	-0.84128	-0.966813	ADPRH	ADP-ribosylarginine hydrolase
Hs.182874.0.S1_3p_at	0.12915	0.00121	3.68788	-0.84128	0.580587
Hs.296638.1.A1_3p_a_at	0.12985	0.00123	-3.68144	-0.84528	-0.860845
g12654830_3p_s_at	0.12904	0.0012	3.68925	-0.84652	0.554327	PGM3	phosphoglucomutase 3
Hs.58220.0.S2_3p_at	0.12808	0.00118	3.69614	-0.84658	0.377415	NF1	neurofibromin 1
Hs2.352637.1.S1_3p_at	0.12979	0.00122	-3.68446	-0.84774	-0.512021	DEFT1P	defensin, theta 1 pseudogene
Hs2.264450.1.S1_3p_at	0.12225	0.000969	-3.77688	-0.84865	-1.15502	SIK3	SIK family kinase 3
g10863894_3p_a_at	0.12808	0.00119	-3.69483	-0.84991	-0.498384	TMSB10	thymosin beta 10
Hs.250988.0.A1_3p_at	0.12904	0.0012	-3.69052	-0.85119	-0.546932
g189150_3p_a_at	0.12708	0.00115	-3.70671	-0.8619	-1.91127	SPP1	secreted phosphoprotein 1
Hs.89695.1.A1_3p_at	0.12904	0.0012	-3.68893	-0.86286	-0.55383
Hs.182740.1.A1_3p_at	0.12787	0.00116	-3.70274	-0.86795	-0.424669	RPS11	ribosomal protein S11
218564_3p_at	0.13114	0.00126	-3.66919	-0.8735	-1.00445	RFWD3	ring finger and WD repeat domain 3
Hs.137732.0.S1_3p_at	0.13	0.00123	-3.67984	-0.87479	-0.372992	TRIM35	tripartite motif containing 35
g5902809_3p_x_at	0.12985	0.00123	-3.68158	-0.87512	-0.343511	BMP1	bone morphogenetic protein 1
g7669549_3p_a_at	0.12439	0.00109	3.73047	-0.87513	0.393139	VCL	vinculin
Hs.272534.0.A1_3p_x_at	0.13075	0.00124	3.67583	-0.87665	0.484161	GIMAP5	GTPase, IMAP family member 5
g7108357_3p_a_at	0.13086	0.00125	-3.67409	-0.88083	-0.671354	MSLN	mesothelin
g4105251_3p_a_at	0.12985	0.00122	3.68258	-0.88092	0.916009	UBL3	ubiquitin like 3
Hs.40527.0.A1_3p_at	0.13139	0.00127	-3.66759	-0.88156	-0.905848	SGCD	sarcoglycan delta
g339551_3p_at	0.13	0.00123	-3.67906	-0.88394	-0.518907	TGFB3	transforming growth factor beta 3
g5174658_3p_at	0.13108	0.00126	-3.67201	-0.88661	-0.604976	S100A13	S100 calcium binding protein A13
g12804374_3p_at	0.13114	0.00127	3.66904	-0.88927	0.445794	PPIL1	peptidylprolyl isomerase like 1
Hs.31305.0.S2_3p_a_at	0.13108	0.00126	-3.67153	-0.89055	-0.318313	TLE3	transducin like enhancer of split 3
Hs.272408.0.S1_3p_at	0.12925	0.00121	3.68686	-0.89495	1.00029	PIH2	pregnancy-induced hypertension syndrome-related protein
Hs.12473.0.S1_3p_at	0.13108	0.00126	-3.67069	-0.90109	-0.926159	AJAP1	adherens junctions associated protein 1
Hs.167988.1.S1_3p_at	0.13	0.00123	-3.67884	-0.90289	-0.679334	NCAM1	neural cell adhesion molecule 1
g13375613_3p_s_at	0.13285	0.00129	3.66036	-0.90892	0.449708	ACOT1///ACOT2	acyl-CoA thioesterase 1///acyl-CoA thioesterase 2
Hs.65746.0.S1_3p_at	0.12778	0.00116	3.70376	-0.91521	0.548079	RIMBP2	RIMS binding protein 2
g4758085_3p_at	0.13262	0.00128	-3.66312	-0.91766	-0.581647	CSRP1	cysteine and glycine rich protein 1
Hs.199852.0.A1_3p_at	0.13391	0.00132	3.65132	-0.91802	0.599329
g4505878_3p_a_at	0.13391	0.00133	-3.64833	-0.91842	-0.874762	PLEK	pleckstrin
Hs.285814.2.S1_3p_at	0.13302	0.0013	-3.65914	-0.91864	-0.73283
Hs.123525.0.A1_3p_at	0.13268	0.00129	-3.66157	-0.92242	-0.355368	LCN12	lipocalin 12
g2618767_3p_a_at	0.13391	0.00133	3.64906	-0.92357	1.23177	GYG2	glycogenin 2
Hs.120858.0.S1_3p_at	0.13361	0.00131	-3.65346	-0.92508	-0.430018	C9orf116	chromosome 9 open reading frame 116
1570415_3p_at	0.12251	0.000979	3.77286	-0.92545	0.972182	DDX52	DEAD-box helicase 52
Hs.130434.0.A1_3p_at	0.13464	0.00135	-3.64304	-0.92923	-0.446358	RASGRP4	RAS guanyl releasing protein 4
Hs2.132312.1.S1_3p_s_at	0.13464	0.00135	-3.64145	-0.93146	-0.507249	LINC01020	long intergenic non-protein coding RNA 1020
Hs.239.3.A1_3p_at	0.13391	0.00133	-3.64874	-0.93506	-0.662059	LOC100507424	uncharacterized LOC100507424
Hs.302098.0.S1_3p_at	0.13316	0.0013	3.65791	-0.9371	0.636794	LOC100129014	hypothetical protein LOC100129014
g11055593_3p_a_at	0.13361	0.00131	3.65491	-0.93903	0.363754	PNMA2	paraneoplastic Ma antigen 2
Hs.192371.0.A1_3p_s_at	0.13391	0.00133	-3.64989	-0.94082	-1.50022	DSCR8	Down syndrome critical region 8
g7706450_3p_a_at	0.13391	0.00133	-3.64974	-0.94349	-0.945813	GPRC5B	G protein-coupled receptor class C group 5 member B
g6912389_3p_a_at	0.13464	0.00135	-3.64212	-0.94962	-0.495288	GLG1	golgi glycoprotein 1
g11342675_3p_at	0.13464	0.00135	-3.64254	-0.94969	-0.839632	TRIP10	thyroid hormone receptor interactor 10
g4506292_3p_at	0.13464	0.00134	3.64441	-0.95281	0.751005	PTPN3	protein tyrosine phosphatase, non-receptor type 3
g10800141_3p_x_at	0.13602	0.0014	-3.62741	-0.96056	-1.18571	IFNA7	interferon alpha 7
Hs.18200.0.A1_3p_at	0.13602	0.0014	3.62818	-0.96123	0.921163
Hs.257858.0.A1_3p_at	0.13502	0.00136	3.63964	-0.96584	0.424702	SCARNA17	small Cajal body-specific RNA 17
Hs.321018.2.S1_3p_x_at	0.1344	0.00134	3.64617	-0.96619	0.781367	PVR	poliovirus receptor
Hs2.379472.2.S1_3p_a_at	0.12904	0.0012	-3.69031	-0.97035	-0.701287
Hs2.47307.1.S1_3p_s_at	0.13602	0.00141	3.62483	-0.97562	0.785973
Hs.105362.0.S1_3p_at	0.13602	0.00138	-3.63307	-0.97976	-0.840977	MLIP	muscular LMNA-interacting protein
g4504432_3p_s_at	0.13602	0.0014	-3.62726	-0.98355	-0.852423	HMGA1	high mobility group AT-hook 1
Hs.122210.0.A1_3p_at	0.12571	0.00112	-3.71998	-0.98409	-0.769231	LOC101929660	uncharacterized LOC101929660
Hs.109438.0.S2_3p_at	0.13361	0.00132	-3.65327	-0.9867	-0.606119	KCTD12	potassium channel tetramerization domain containing 12
1556721_3p_at	0.13657	0.00143	3.62004	-0.98674	0.597294	C20orf203	chromosome 20 open reading frame 203
Hs.7149.1.S1_3p_at	0.13602	0.0014	-3.62842	-0.9919	-0.652813	FMNL2	formin like 2
Hs.279763.0.S2_3p_at	0.13657	0.00143	-3.62008	-1.00072	-0.402469	MSTO1	misato 1, mitochondrial distribution and morphology regulator
Hs.70823.0.S3_3p_at	0.13602	0.00141	-3.62401	-1.00075	-1.07361	SULF1	sulfatase 1
Hs.158282.0.S1_3p_a_at	0.13602	0.00141	-3.62494	-1.00126	-0.77931	KIAA0040	KIAA0040
Hs2.105484.2.S1_3p_s_at	0.13602	0.00141	-3.62428	-1.0031	-0.957298	REG4	regenerating family member 4
219717_3p_at	0.13602	0.00141	-3.62366	-1.00596	-0.715788	DCAF16	DDB1 and CUL4 associated factor 16
Hs.8164.0.S1_3p_a_at	0.13108	0.00126	3.67061	-1.00724	0.300227	TRIM37	tripartite motif containing 37
1557064_3p_s_at	0.13695	0.00144	3.61764	-1.00874	0.491082	HGSNAT	heparan-alpha-glucosaminide N-acetyltransferase
Hs.22039.0.A1_3p_at	0.1381	0.00149	3.60229	-1.01386	1.51863	ADGRF5	adhesion G protein-coupled receptor F5
g6580834_3p_at	0.1381	0.00149	-3.60251	-1.01525	-0.955146	KLF5	Kruppel like factor 5
g7662119_3p_s_at	0.1381	0.00147	-3.60815	-1.01551	-0.528019	PCNX2	pecanex homolog 2 (Drosophila)
Hs.5721.0.S1_3p_a_at	0.137	0.00144	-3.6162	-1.01822	-0.972873	KRCC1	lysine rich coiled-coil 1
Hs2.407087.1.S1_3p_s_at	0.1381	0.00147	-3.60762	-1.02092	-0.606413	LOC105374290	uncharacterized LOC105374290
Hs.306051.2.A1_3p_at	0.13708	0.00144	-3.61534	-1.02341	-0.660066
Hs.72660.0.S1_3p_at	0.13666	0.00143	-3.61911	-1.02465	-0.444984	JMJD6	arginine demethylase and lysine hydroxylase
Hs.306383.0.S1_3p_at	0.13898	0.00151	-3.59662	-1.02614	-0.835143
Hs.31305.1.S1_3p_at	0.13898	0.00151	-3.59684	-1.02637	-0.961184	TLE3	transducin like enhancer of split 3
g4507888_3p_at	0.13316	0.0013	-3.65737	-1.02689	-1.04636	VGF	VGF nerve growth factor inducible
g7705484_3p_a_at	0.137	0.00144	-3.61631	-1.02734	-0.490449	CDK5RAP1	CDK5 regulatory subunit associated protein 1
Hs.12330.1.S1_3p_at	0.13793	0.00146	-3.61218	-1.02951	-0.53851	ENTPD6	ectonucleoside triphosphate diphosphohydrolase 6 (putative)
Hs.89434.1.S1_3p_a_at	0.1381	0.00147	-3.60837	-1.02997	-1.18149	DBN1	drebrin 1
Hs.279860.1.S1_3p_at	0.1381	0.00147	-3.60715	-1.03595	-0.46502
Hs2.310261.1.S1_3p_s_at	0.1381	0.00148	3.60524	-1.03699	0.345327	LOC105379186	uncharacterized LOC105379186
Hs2.400502.1.S1_3p_a_at	0.1381	0.00147	3.60671	-1.042	0.988839	TTC39C	tetratricopeptide repeat domain 39C
210041_3p_s_at	0.1381	0.00149	3.60231	-1.04223	0.856493	PGM3	phosphoglucomutase 3
Hs2.382058.1.S1_3p_at	0.1381	0.00148	-3.60605	-1.04285	-1.00484
Hs2.259508.2.S1_3p_s_at	0.1381	0.00148	-3.60629	-1.04351	-0.715631	PSAPL1	prosaposin-like 1 (gene/pseudogene)
Hs.287573.0.S1_3p_at	0.13817	0.00149	-3.60141	-1.04613	-1.38799
Hs.146178.0.A1_3p_at	0.13817	0.0015	-3.60085	-1.04616	-0.893504	CHDH	choline dehydrogenase
41386_3p_i_at	0.1381	0.00149	3.60261	-1.04757	0.312183	KDM6B	lysine demethylase 6B
Hs.36752.2.S1_3p_a_at	0.1381	0.00148	-3.60439	-1.05052	-0.723676	GKAP1	G kinase anchoring protein 1
g4759271_3p_s_at	0.13918	0.00152	-3.59543	-1.05266	-0.53141	TTC4	tetratricopeptide repeat domain 4
Hs.42945.0.A1_3p_at	0.14058	0.00154	3.58785	-1.05788	1.1846	SMPDL3A	sphingomyelin phosphodiesterase acid like 3A
g13383467_3p_at	0.14059	0.00157	-3.581	-1.06374	-1.39788	CD209	CD209 molecule
Hs.260523.0.A1_3p_s_at	0.13602	0.0014	3.62892	-1.06687	0.345902	CSDE1	cold shock domain containing E1
Hs.196284.0.A1_3p_at	0.14111	0.00159	3.57651	-1.06873	0.796192	C3orf70	chromosome 3 open reading frame 70
Hs.208706.0.A1_3p_x_at	0.14059	0.00157	-3.58196	-1.06879	-0.56256	TFRC	transferrin receptor
Hs2.434189.1.S1_3p_at	0.14058	0.00155	-3.58562	-1.06905	-0.586864	LOC340357	uncharacterized LOC340357
g13399325_3p_at	0.14008	0.00153	-3.59157	-1.07219	-0.741803	FHOD3	formin homology 2 domain containing 3
Hs2.437092.1.S1_3p_at	0.12796	0.00117	3.70171	-1.07246	0.941892	LINC00934	long intergenic non-protein coding RNA 934
Hs.62112.0.A1_3p_a_at	0.14058	0.00155	3.58721	-1.07291	0.491987	ZNF207	zinc finger protein 207
Hs.24597.0.A1_3p_x_at	0.14058	0.00156	3.58403	-1.07366	0.669346	DPP7	dipeptidyl peptidase 7
Hs.128556.0.A1_3p_at	0.14117	0.0016	3.57398	-1.07639	0.66073
Hs.9873.0.S1_3p_at	0.13947	0.00152	-3.59397	-1.07666	-0.33812	KIDINS220	kinase D-interacting substrate 220kDa
Hs.127832.0.S1_3p_x_at	0.14058	0.00155	-3.58746	-1.07991	-0.841328	CBFA2T2	CBFA2/RUNX1 translocation partner 2
Hs2.376298.1.S1_3p_x_at	0.14111	0.00158	-3.57766	-1.08244	-0.967191	LOC100134611///LOC100130456	hypothetical protein LOC100134611///uncharacterized LOC100130456
Hs.119945.0.A1_3p_at	0.14058	0.00156	-3.58441	-1.08414	-0.47483	PSTK	phosphoseryl-tRNA kinase
Hs.287434.0.S1_3p_at	0.14224	0.00162	3.56861	-1.08623	0.668651
Hs.120480.0.A1_3p_at	0.14117	0.0016	-3.57441	-1.08946	-0.422041	FAM71F2	family with sequence similarity 71 member F2
g6912383_3p_at	0.14111	0.00159	3.57697	-1.09337	0.588105	FZD4	frizzled class receptor 4
Hs.126680.0.A1_3p_a_at	0.14117	0.00159	-3.57504	-1.09475	-0.611573
Hs.205736.2.S1_3p_x_at	0.14058	0.00156	-3.58497	-1.09557	-0.423253	PFDN6	prefoldin subunit 6
Hs.120858.0.S1_3p_s_at	0.14058	0.00156	-3.58442	-1.09638	-0.450835	C9orf116	chromosome 9 open reading frame 116
g11225261_3p_a_at	0.14224	0.00162	-3.5689	-1.09754	-0.626901	SRSF6	serine and arginine rich splicing factor 6
g4505448_3p_at	0.13602	0.00141	-3.62358	-1.09918	-1.40932	NPY	neuropeptide Y
g13273310_3p_a_at	0.14117	0.0016	-3.57397	-1.10196	-0.457837	POFUT2	protein O-fucosyltransferase 2
Hs.80449.0.S1_3p_at	0.14059	0.00157	-3.58188	-1.10394	-0.391765	WDR34	WD repeat domain 34
g4557744_3p_a_at	0.14092	0.00158	-3.57934	-1.10395	-0.876554	MEN1	menin 1
Hs.324618.1.A2_3p_a_at	0.14059	0.00157	-3.58147	-1.10491	-0.429454	SSBP4	single stranded DNA binding protein 4
g12006208_3p_at	0.13602	0.00138	-3.63337	-1.10503	-0.901066
g4504470_3p_at	0.1434	0.00166	3.55949	-1.10622	0.739714	HOXD10	homeobox D10
Hs.135238.0.A1_3p_at	0.13534	0.00137	3.63736	-1.1065	0.825369
Hs.9291.2.S1_3p_a_at	0.10808	0.00067	-3.92571	-1.1068	-1.45097	SYDE1	synapse defective Rho GTPase homolog 1
Hs.130463.0.S1_3p_at	0.14224	0.00162	-3.56795	-1.10904	-0.956901
Hs.30120.0.A2_3p_at	0.14224	0.00162	3.56803	-1.11341	0.375809	CREBRF	CREB3 regulatory factor
Hs.288924.0.S1_3p_at	0.13602	0.0014	3.62837	-1.11719	0.415143	PTPN9	protein tyrosine phosphatase, non-receptor type 9
Hs.152825.0.A1_3p_at	0.1412	0.0016	3.57329	-1.11764	0.817993	NEBL	nebulette
Hs.86178.1.S1_3p_a_at	0.14319	0.00164	-3.56408	-1.12567	-0.745197	MPHOSPH9	M-phase phosphoprotein 9
1570071_3p_at	0.14058	0.00154	-3.58852	-1.12761	-0.722449
1553693_3p_s_at	0.14342	0.00166	-3.55877	-1.13014	-0.801957	CBR4	carbonyl reductase 4
Hs.209446.0.S2_3p_at	0.14332	0.00165	-3.56194	-1.1312	-0.452448	RXFP1	relaxin/insulin like family peptide receptor 1
Hs.233023.0.S1_3p_at	0.14411	0.00169	-3.5501	-1.13279	-0.538709	DSCAML1	DS cell adhesion molecule like 1
Hs.226717.0.A1_3p_at	0.12571	0.00111	3.72059	-1.13617	0.953164
Hs.80261.0.S3_3p_at	0.14092	0.00158	3.57886	-1.13726	0.790069	NEDD9	neural precursor cell expressed, developmentally down-regulated 9
Hs.301226.1.S1_3p_at	0.14381	0.00167	-3.55589	-1.13872	-0.354713	TMED4	transmembrane p24 trafficking protein 4
g12803446_3p_a_at	0.14332	0.00164	-3.56232	-1.13927	-0.893142	MOV10	Mov10 RISC complex RNA helicase
Hs.239176.0.S3_3p_at	0.14377	0.00167	-3.55662	-1.14363	-0.901672	IGF1R	insulin like growth factor 1 receptor
Hs.176860.0.A1_3p_at	0.1434	0.00166	-3.55938	-1.14675	-0.924661
Hs.129563.0.A1_3p_x_at	0.14411	0.00169	-3.55147	-1.1472	-1.50078	BORCS6	BLOC-1 related complex subunit 6
Hs.253646.0.A1_3p_at	0.14332	0.00164	-3.56221	-1.14822	-0.361599
Hs.306186.0.S1_3p_s_at	0.1434	0.00166	-3.55959	-1.15104	-0.385016	BRMS1	breast cancer metastasis suppressor 1
Hs2.187581.1.S1_3p_at	0.14407	0.00169	-3.55236	-1.15156	-0.568819	FRMD4A	FERM domain containing 4A
Hs.166520.0.A1_3p_x_at	0.14363	0.00166	3.55759	-1.15185	0.354256	LOC100130850///LOC729704///KRT17P5	hypothetical protein LOC100130850///hypothetical LOC729704///keratin 17 pseudogene 5
Hs.180946.6.A1_3p_a_at	0.14617	0.00175	-3.53592	-1.15466	-0.573108	FAM69A	family with sequence similarity 69 member A
Hs.8991.2.A1_3p_at	0.14403	0.00168	-3.55406	-1.15554	-0.530044	RBBP6	RB binding protein 6, ubiquitin ligase
g8923406_3p_at	0.14407	0.00169	-3.5523	-1.15622	-0.717388	LOC100132323///EXD3	hypothetical protein LOC100132323///exonuclease 3'-5' domain containing 3
Hs.281043.0.S1_3p_at	0.14617	0.00176	3.53503	-1.15657	0.612424	FAM13C	family with sequence similarity 13 member C
Hs.117097.0.A1_3p_at	0.14381	0.00167	-3.55534	-1.16201	-0.56544
g7382492_3p_a_at	0.14403	0.00168	-3.55355	-1.16215	-0.647893	NCF4	neutrophil cytosolic factor 4
Hs.93523.3.A1_3p_a_at	0.14411	0.0017	-3.5499	-1.1656	-0.696006	PPIL2	peptidylprolyl isomerase like 2
g405732_3p_s_at	0.1381	0.00148	-3.60471	-1.16572	-0.934917	MARK2	microtubule affinity regulating kinase 2
Hs.89512.3.S1_3p_at	0.14617	0.00176	3.53421	-1.166	0.605684	ATP2B2	ATPase plasma membrane Ca2+ transporting 2
g9506798_3p_at	0.14617	0.00174	3.53938	-1.16687	0.738343	OR7A5	olfactory receptor family 7 subfamily A member 5
Hs.173522.0.A1_3p_x_at	0.14617	0.00178	-3.53107	-1.1704	-1.95694
Hs.301957.0.A2_3p_at	0.14583	0.00172	3.54279	-1.17168	0.34311	NUDT5	nudix hydrolase 5
Hs2.211939.1.S1_3p_s_at	0.14617	0.00177	3.53249	-1.17268	0.425762	PEX14	peroxisomal biogenesis factor 14
Hs.186796.0.S1_3p_at	0.14617	0.00174	-3.53938	-1.17685	-0.694496
Hs.197803.1.A1_3p_a_at	0.14617	0.0018	-3.5249	-1.17791	-0.925032	SUZ12P1///SUZ12	SUZ12 polycomb repressive complex 2 subunit pseudogene 1///SUZ12 polycomb repressive complex 2 subunit
Hs.239298.0.S1_3p_s_at	0.12385	0.00105	-3.74361	-1.17909	-1.32369	MAP4	microtubule associated protein 4
4853636C_3p_s_at	0.14617	0.0018	3.52451	-1.18015	0.644018	CD22	CD22 molecule
Hs2.254775.1.S1_3p_x_at	0.12283	0.00101	3.76221	-1.18137	2.16474	LOC283731	uncharacterized LOC283731
Hs2.407201.1.S1_3p_at	0.14617	0.00182	3.521	-1.18689	0.853886
Hs.205353.1.S2_3p_at	0.1458	0.00172	-3.544	-1.18798	-0.466287	ENTPD1	ectonucleoside triphosphate diphosphohydrolase 1
Hs.21896.0.S1_3p_at	0.14617	0.00174	3.53946	-1.18963	0.600892	GPR158	G protein-coupled receptor 158
g13186315_3p_a_at	0.14617	0.00175	-3.53627	-1.19039	-0.58475	CAPN6	calpain 6
1560300_3p_a_at	0.14617	0.00175	-3.53626	-1.1925	-1.28748	DMRTC1B///DMRTC1	DMRT like family C1B///DMRT like family C1
Hs.145504.0.A1_3p_at	0.14617	0.00177	-3.53326	-1.19296	-0.540262
g9295177_3p_s_at	0.1434	0.00166	3.55966	-1.19411	0.492832	OSTC	oligosaccharyltransferase complex non-catalytic subunit
Hs.139119.0.S1_3p_at	0.14617	0.00178	-3.53005	-1.19691	-0.555044	HSBP1L1	heat shock factor binding protein 1 like 1
Hs.150557.2.A1_3p_at	0.14617	0.00178	-3.53036	-1.19765	-0.949966	KLF9	Kruppel like factor 9
Hs2.278056.2.S1_3p_at	0.14617	0.00182	3.52085	-1.20085	0.480655	EFCAB13	EF-hand calcium binding domain 13
Hs.159412.0.S1_3p_at	0.14617	0.00178	-3.5301	-1.2037	-0.523638	DCLK1	doublecortin like kinase 1
g4502996_3p_at	0.12808	0.00119	-3.69517	-1.20377	-0.590374	CPA1	carboxypeptidase A1
Hs.63243.1.S1_3p_at	0.13086	0.00125	-3.67469	-1.20527	-1.39605
Hs2.157049.1.A1_3p_at	0.14617	0.00178	-3.53032	-1.2055	-0.643957
g5802977_3p_at	0.14617	0.00176	-3.53382	-1.20844	-0.99904	APOBEC2	apolipoprotein B mRNA editing enzyme catalytic subunit 2
g6912273_3p_x_at	0.14617	0.00181	-3.5239	-1.20955	-0.494659	TMEM59L	transmembrane protein 59 like
g9506644_3p_at	0.14617	0.00179	3.52846	-1.21083	0.625309	WDR5B	WD repeat domain 5B
g12803268_3p_at	0.14617	0.00179	3.52873	-1.21086	0.914382	EFHD1	EF-hand domain family member D1
g8922906_3p_at	0.14617	0.00181	-3.52325	-1.21188	-0.432842	SLC29A3	solute carrier family 29 member 3
Hs.157205.1.S1_3p_at	0.14583	0.00172	-3.54284	-1.21209	-0.919084	BCAT1	branched chain amino acid transaminase 1
g4885086_3p_a_at	0.14617	0.00179	-3.52724	-1.21258	-1.22756	BCL3	B-cell CLL/lymphoma 3
Hs2.356886.1.A1_3p_at	0.13268	0.00129	-3.66165	-1.21265	-1.21698
Hs.36475.0.S1_3p_a_at	0.14617	0.00181	-3.52281	-1.21378	-0.824342	LOC727820	uncharacterized LOC727820
Hs.4842.0.A1_3p_at	0.14617	0.00181	3.52264	-1.21461	0.69566	MSANTD4	Myb/SANT DNA binding domain containing 4 with coiled-coils
Hs.255903.0.A1_3p_at	0.13464	0.00135	-3.64152	-1.21551	-1.02449
Hs2.407036.2.S1_3p_a_at	0.13361	0.00131	-3.65454	-1.21906	-0.966697	MKL2	MKL1/myocardin like 2
Hs.26530.0.S2_3p_x_at	0.14617	0.00182	3.52109	-1.22099	0.707014	SDPR	serum deprivation response
g13543525_3p_s_at	0.14617	0.00182	-3.5217	-1.22169	-0.702853	FCHO2///GH2///GH1///CSHL1///CSH2///CSH1	FCH domain only 2///growth hormone 2///growth hormone 1///chorionic somatomammotropin hormone like 1///chorionic somatomammotropin hormone 2///chorionic somatomammotropin hormone 1
Hs.306753.0.S1_3p_x_at	0.14644	0.00183	3.51931	-1.2225	0.849102	ACTR2	ARP2 actin related protein 2 homolog
g6005927_3p_at	0.14411	0.00169	3.55064	-1.22388	0.473023	UBL3	ubiquitin like 3
g4502772_3p_s_at	0.14617	0.00182	-3.52129	-1.22707	-1.21943	CELP	carboxyl ester lipase pseudogene
Hs.132928.0.S1_3p_at	0.12647	0.00114	3.71102	-1.22854	1.61407
Hs2.99104.1.S1_3p_at	0.1484	0.00191	-3.5014	-1.23428	-1.23951	CCDC141	coiled-coil domain containing 141
Hs.168162.0.A1_3p_at	0.1062	0.000642	3.94276	-1.23981	1.01561
Hs.270428.0.A1_3p_at	0.14617	0.00177	-3.53199	-1.24262	-1.07608	SUCLG1	succinate-CoA ligase alpha subunit
g4507640_3p_a_at	0.14733	0.00187	-3.50961	-1.24323	-0.824294	TPD52L1	tumor protein D52-like 1
Hs.293616.0.S1_3p_at	0.14683	0.00184	-3.51579	-1.2437	-0.604661	LDLRAD3	low density lipoprotein receptor class A domain containing 3
g9961350_3p_x_at	0.14617	0.00177	-3.53327	-1.24393	-0.719296	F10	coagulation factor X
Hs.166129.0.A1_3p_at	0.14853	0.00193	3.4965	-1.24414	0.456771	LOC100134017	hypothetical protein LOC100134017
Hs2.241855.1.A1_3p_s_at	0.14733	0.00187	3.50971	-1.24576	0.419938	RP9P	retinitis pigmentosa 9 pseudogene
Hs.92614.1.S1_3p_at	0.14741	0.00188	-3.50833	-1.25042	-0.753226	CERS1	ceramide synthase 1
g10518346_3p_s_at	0.14757	0.00189	-3.50527	-1.25185	-0.801936	SLC24A3	solute carrier family 24 member 3
g7959840_3p_x_at	0.14757	0.00189	-3.50555	-1.25502	-0.429443
Hs2.381306.1.A1_3p_at	0.11755	0.000849	3.83023	-1.25933	1.3704	OR1C1	olfactory receptor family 1 subfamily C member 1
g2829207_3p_a_at	0.1486	0.00194	-3.49415	-1.26	-0.546651	ING1	inhibitor of growth family member 1
228831_3p_s_at	0.14773	0.0019	3.50376	-1.26084	0.522203	GNG7	G protein subunit gamma 7
Hs.135121.0.A1_3p_at	0.14934	0.00197	3.48748	-1.26154	0.717168	CLMP	CXADR like membrane protein
Hs.30991.0.A1_3p_a_at	0.14951	0.00198	3.48606	-1.26196	0.823154	ANKRD6	ankyrin repeat domain 6
g220150_3p_x_at	0.14755	0.00188	-3.50742	-1.26414	-0.926475	AZGP1	alpha-2-glycoprotein 1, zinc-binding
g4757749_3p_s_at	0.13602	0.00138	-3.63415	-1.26901	-0.606859	AMY2A///AMY1C///AMY1B///AMY1A	amylase, alpha 2A (pancreatic)///amylase, alpha 1C (salivary)///amylase, alpha 1B (salivary)///amylase, alpha 1A (salivary)
Hs.8749.0.A1_3p_at	0.14951	0.00199	-3.48529	-1.26936	-1.31623
g4885136_3p_a_at	0.14689	0.00185	-3.51378	-1.27138	-0.4768	FOXN3	forkhead box N3
g9964002_3p_s_at	0.14853	0.00193	-3.49665	-1.27218	-0.872296	POR	cytochrome p450 oxidoreductase
g13278950_3p_x_at	0.14853	0.00193	-3.4972	-1.27327	-0.489272	MTA3	metastasis associated 1 family member 3
g13625185_3p_s_at	0.1486	0.00194	3.49466	-1.27353	0.440314	MAK16	MAK16 homolog
Hs.187573.0.A1_3p_at	0.14951	0.00199	3.48448	-1.27357	0.477475	ZNF782	zinc finger protein 782
g12804406_3p_at	0.13898	0.00151	3.59722	-1.2736	0.316599	PRPS1	phosphoribosyl pyrophosphate synthetase 1
Hs2.367821.1.S1_3p_at	0.14999	0.002	3.48257	-1.27692	0.447806	DTYMK	deoxythymidylate kinase
Hs.143042.0.S1_3p_at	0.14934	0.00197	3.48874	-1.27702	0.380063	HIST1H3F///HIST1H3B///HIST1H3H///HIST1H3J///HIST1H3G///HIST1H3I///HIST1H3E///HIST1H3C///HIST1H3D///HIST1H3A///HIST1H2AD	histone cluster 1, H3f///histone cluster 1, H3b///histone cluster 1, H3h///histone cluster 1, H3j///histone cluster 1, H3g///histone cluster 1, H3i///histone cluster 1, H3e///histone cluster 1, H3c///histone cluster 1, H3d///histone cluster 1, H3a///histone cluster 1, H2ad
224061_3p_at	0.15032	0.00202	3.47811	-1.27813	0.573814	INMT	indolethylamine N-methyltransferase
Hs.198037.2.A1_3p_at	0.14853	0.00192	-3.49935	-1.27833	-0.38697	PLEKHG3	pleckstrin homology and RhoGEF domain containing G3
g10121319_3p_a_at	0.14853	0.00193	-3.49635	-1.27926	-1.26436	HTRA2	HtrA serine peptidase 2
Hs.134625.0.A1_3p_at	0.14853	0.00193	-3.49711	-1.28037	-0.889589
g4502382_3p_at	0.14689	0.00186	-3.51295	-1.28174	-0.687262	BCL6	B-cell CLL/lymphoma 6
Hs.119663.0.S2_3p_a_at	0.14741	0.00188	-3.50856	-1.28204	-0.414602	CD59	CD59 molecule
Hs.296234.0.A2_3p_at	0.1503	0.00201	3.47933	-1.28316	0.735308	MAP2K7	mitogen-activated protein kinase kinase 7
Hs.30026.0.A2_3p_at	0.14644	0.00183	-3.51903	-1.28359	-0.386678	SSU72	SSU72 homolog, RNA polymerase II CTD phosphatase
Hs.271865.0.A1_3p_at	0.14934	0.00197	3.48928	-1.28492	0.356544	MMAB	methylmalonic aciduria (cobalamin deficiency) cblB type
Hs.306623.0.S1_3p_s_at	0.14732	0.00186	-3.51123	-1.28785	-0.439035	RUFY3	RUN and FYVE domain containing 3
g5730030_3p_a_at	0.14877	0.00195	-3.4921	-1.28911	-1.09041	SCAMP2	secretory carrier membrane protein 2
g4885362_3p_at	0.15109	0.00205	-3.47202	-1.28935	-0.613451	GSC2	goosecoid homeobox 2
Hs.5025.0.A2_3p_at	0.14934	0.00197	3.48752	-1.29044	0.635864	NEBL	nebulette
g418015_3p_a_at	0.12594	0.00112	-3.71772	-1.29128	-1.54641	LOC100131317///POU4F1	similar to hCG1781072///POU class 4 homeobox 1
Hs.187479.0.A1_3p_at	0.15109	0.00206	-3.4706	-1.292	-0.583272
g13569869_3p_s_at	0.14934	0.00197	-3.48837	-1.29445	-0.36058	URM1	ubiquitin related modifier 1
Hs.24951.0.A1_3p_at	0.15109	0.00206	-3.46958	-1.29449	-0.931987	ERFE	erythroferrone
1564699_3p_at	0.14661	0.00184	3.51748	-1.29494	0.779728
Hs.152269.0.A1_3p_at	0.1486	0.00194	-3.49479	-1.29671	-0.521051	N4BP2L1	NEDD4 binding protein 2 like 1
Hs.84285.0.A2_3p_at	0.1486	0.00194	3.4937	-1.29836	0.582087	UBE2I	ubiquitin conjugating enzyme E2 I
Hs.76640.1.A1_3p_a_at	0.15072	0.00203	3.47584	-1.29872	0.632196	RGCC	regulator of cell cycle
g683746_3p_at	0.14757	0.00189	3.50608	-1.30044	0.447019	CASR	calcium sensing receptor
Hs.131689.0.S1_3p_at	0.14926	0.00196	-3.49025	-1.30483	-0.486599
g13528761_3p_x_at	0.15023	0.00201	3.48048	-1.31406	0.746726	TRNT1	tRNA nucleotidyl transferase 1
Hs.250465.0.S1_3p_s_at	0.14951	0.00199	-3.48455	-1.31523	-0.491341	EMC10	ER membrane protein complex subunit 10
g469044_3p_a_at	0.15091	0.00204	-3.47463	-1.31713	-0.47783	CNTN1	contactin 1
210741_3p_at	0.14661	0.00183	-3.51778	-1.31944	-0.737668	ARHGEF12	Rho guanine nucleotide exchange factor 12
g13376493_3p_at	0.15098	0.00204	-3.47395	-1.32091	-0.576526	PGAP1	post-GPI attachment to proteins 1
g13543517_3p_s_at	0.12578	0.00112	-3.71901	-1.3235	-0.417006	CELA3B///CELA3A	chymotrypsin like elastase family member 3B///chymotrypsin like elastase family member 3A
Hs.310739.0.S1_3p_at	0.15072	0.00203	-3.47566	-1.32509	-1.42487	ANKRD19P	ankyrin repeat domain 19, pseudogene
Hs.127765.0.A1_3p_at	0.15015	0.00201	-3.4812	-1.32513	-0.4173
g12654150_3p_at	0.15032	0.00202	-3.47773	-1.3258	-0.766188	HIST1H2BK	histone cluster 1, H2bk
g5453799_3p_at	0.1503	0.00201	-3.4793	-1.33122	-0.464333	NRGN	neurogranin
Hs.76722.1.A1_3p_a_at	0.15109	0.00206	-3.46978	-1.33424	-0.546022	CEBPD	CCAAT/enhancer binding protein delta
g8400734_3p_a_at	0.151	0.00204	-3.4734	-1.33766	-1.03697	SFRP5	secreted frizzled related protein 5
g9910427_3p_a_at	0.14999	0.002	-3.48214	-1.33802	-0.480336	POGLUT1	protein O-glucosyltransferase 1
Hs.96633.0.S1_3p_at	0.15109	0.00207	-3.46742	-1.33844	-0.945461	NACAD	NAC alpha domain containing
g4520343_3p_a_at	0.15143	0.00209	3.46484	-1.33856	0.288008	CPNE6	copine 6
g13442819_3p_at	0.15109	0.00205	-3.47132	-1.33964	-0.482502	C1QTNF5///MFRP	C1q and tumor necrosis factor related protein 5///membrane frizzled-related protein
Hs.122730.0.A1_3p_at	0.15109	0.00206	-3.46963	-1.34015	-0.353571	VANGL1	VANGL planar cell polarity protein 1
g4504614_3p_at	0.15254	0.00212	3.45857	-1.34146	0.456143	IGFBP1	insulin like growth factor binding protein 1
g4502806_3p_at	0.13602	0.00139	-3.63185	-1.34175	-0.225494	CHGB	chromogranin B
Hs.5422.0.S4_3p_at	0.15261	0.00213	-3.45563	-1.34317	-0.85042	GPM6B	glycoprotein M6B
g4557810_3p_at	0.15168	0.0021	3.46262	-1.34407	0.416185	OCA2	OCA2 melanosomal transmembrane protein
214724_3p_at	0.15109	0.00207	3.46819	-1.34615	1.0081	DIXDC1	DIX domain containing 1
g10181099_3p_s_at	0.14853	0.00191	-3.50029	-1.34641	-0.475212	NPDC1	neural proliferation, differentiation and control 1
Hs.298262.0.A1_3p_x_at	0.15109	0.00208	-3.46673	-1.34813	-0.441299	RPS19	ribosomal protein S19
Hs.155979.0.A1_3p_at	0.14733	0.00187	-3.5105	-1.34871	-1.02195	ZNF609	zinc finger protein 609
238021_3p_s_at	0.15109	0.00208	-3.46684	-1.35035	-2.32777	CRNDE	colorectal neoplasia differentially expressed (non-protein coding)
Hs.151426.0.A1_3p_x_at	0.15109	0.00206	-3.46931	-1.35096	-0.412974
Hs.251964.0.A1_3p_at	0.15109	0.00208	3.46705	-1.3517	0.722893	DENND4C	DENN domain containing 4C
Hs.272213.0.S1_3p_at	0.15168	0.0021	-3.46307	-1.35284	-1.24281	GAREM2	GRB2 associated regulator of MAPK1 subtype 2
g9624970_3p_at	0.15261	0.00215	3.45316	-1.35657	0.665204	C21orf62	chromosome 21 open reading frame 62
g7770071_3p_a_at	0.14757	0.00189	3.50596	-1.35691	0.56369	IARS	isoleucyl-tRNA synthetase
g3329505_3p_at	0.15317	0.00219	3.4447	-1.3575	0.521721	MED6	mediator complex subunit 6
Hs2.367845.1.S1_3p_x_at	0.15303	0.00217	3.44834	-1.35759	0.489134	EGFR	epidermal growth factor receptor
g4758807_3p_a_at	0.15261	0.00214	-3.45478	-1.35911	-0.934373	RASAL2	RAS protein activator like 2
Hs.274408.1.A1_3p_at	0.15151	0.00209	-3.46412	-1.36165	-0.633864	TMEM94	transmembrane protein 94
g4325313_3p_a_at	0.15261	0.00212	-3.45746	-1.36269	-0.530306	GFER	growth factor, augmenter of liver regeneration
Hs.100691.0.A1_3p_at	0.15261	0.00214	3.45482	-1.36384	0.785329	LOC286052	uncharacterized LOC286052
Hs.306695.0.A1_3p_at	0.12802	0.00117	3.70005	-1.36523	1.37667
Hs.58668.0.A1_3p_s_at	0.15168	0.0021	3.46211	-1.36554	0.746177	YBEY	ybeY metallopeptidase (putative)
g4505310_3p_s_at	0.15261	0.00213	-3.45723	-1.36617	-0.492522	MYOG	myogenin (myogenic factor 4)
210452_3p_x_at	0.1551	0.00224	3.43529	-1.3683	1.609	CYP4F2	cytochrome P450 family 4 subfamily F member 2
Hs.75249.0.S1_3p_at	0.14853	0.00193	3.49697	-1.36841	0.446606	ARL6IP1	ADP ribosylation factor like GTPase 6 interacting protein 1
g7019436_3p_at	0.15299	0.00216	-3.45002	-1.36894	-0.660201	PDX1	pancreatic and duodenal homeobox 1
Hs.83363.1.S1_3p_at	0.15254	0.00212	-3.45844	-1.36987	-0.370953	H2AFB1///H2AFB2///H2AFB3	H2A histone family member B1///H2A histone family member B2///H2A histone family member B3
g4502922_3p_at	0.1551	0.00225	-3.43465	-1.37007	-1.0994	CNN3	calponin 3
Hs.249194.0.A1_3p_a_at	0.15261	0.00214	-3.45364	-1.37028	-0.802646	MLLT6	MLLT6, PHD finger domain containing
Hs.22201.0.S1_3p_at	0.15299	0.00216	3.45064	-1.37184	0.46355	MTUS2	microtubule associated tumor suppressor candidate 2
Hs2.337565.1.A1_3p_at	0.15316	0.00218	3.44637	-1.37456	0.584734
Hs.88276.0.S1_3p_at	0.15522	0.00227	3.42955	-1.37842	0.71544	KATNAL2	katanin catalytic subunit A1 like 2
Hs.303156.0.S1_3p_at	0.15331	0.0022	3.44241	-1.38078	0.705923	RABGAP1L	RAB GTPase activating protein 1 like
Hs.274454.0.S2_3p_at	0.15522	0.00229	-3.42692	-1.38337	-2.02208	GP2	glycoprotein 2
Hs2.374726.2.S1_3p_s_at	0.15261	0.00214	-3.45504	-1.38403	-0.572857	PDZD3	PDZ domain containing 3
Hs.21446.0.S1_3p_at	0.15325	0.0022	-3.44364	-1.38564	-0.516929	ACAP3	ArfGAP with coiled-coil, ankyrin repeat and PH domains 3
Hs.300070.0.A1_3p_at	0.15316	0.00219	-3.44584	-1.38699	-1.03286
Hs.306304.0.A1_3p_at	0.14617	0.00175	-3.53682	-1.3896	-0.847959
Hs.308305.0.A1_3p_at	0.15303	0.00217	3.44793	-1.38978	0.82207	MYH11	myosin heavy chain 11
g4504628_3p_a_at	0.14689	0.00185	3.51322	-1.3915	0.305344	IKBKAP	inhibitor of kappa light polypeptide gene enhancer in B-cells, kinase complex-associated protein
g8923497_3p_a_at	0.15299	0.00216	-3.45049	-1.394	-0.536665	ZNF692	zinc finger protein 692
Hs.314460.0.S1_3p_at	0.15542	0.00231	-3.42244	-1.39545	-0.682949
g4501864_3p_s_at	0.1444	0.0017	3.54852	-1.3969	0.328518	ACLY	ATP citrate lyase
Hs.310616.0.A1_3p_at	0.15317	0.00219	-3.44433	-1.39769	-0.742004
Hs.323231.0.S1_3p_at	0.15331	0.0022	-3.44241	-1.39771	-0.839674	NOTCH2NL	notch 2 N-terminal like
g4504830_3p_a_at	0.15542	0.00234	3.41858	-1.40056	0.589633	KCNH1	potassium voltage-gated channel subfamily H member 1
Hs2.75478.1.S1_3p_at	0.15303	0.00218	-3.44754	-1.4017	-0.424866	ATP11B	ATPase phospholipid transporting 11B (putative)
Hs.156811.0.A1_3p_at	0.15316	0.00219	-3.4453	-1.40218	-0.449318	CCDC96	coiled-coil domain containing 96
g11036639_3p_at	0.14853	0.00192	3.49824	-1.40369	0.293418	PPP3CB	protein phosphatase 3 catalytic subunit beta
Hs.232116.0.A1_3p_at	0.15563	0.00235	3.41684	-1.40563	1.24779
Hs2.32967.2.S1_3p_at	0.15563	0.00235	3.41569	-1.40646	0.676083	ERCC8	ERCC excision repair 8, CSA ubiquitin ligase complex subunit
220246_3p_at	0.15316	0.00219	-3.44579	-1.40835	-0.754137	CAMK1D	calcium/calmodulin dependent protein kinase ID
Hs.110906.0.S1_3p_at	0.15261	0.00215	-3.45296	-1.41062	-0.493202	KIAA2013	KIAA2013
Hs.298262.0.A1_3p_at	0.15511	0.00226	-3.4317	-1.41203	-0.492368	RPS19	ribosomal protein S19
Hs.332011.2.A1_3p_at	0.15522	0.00229	3.42659	-1.4127	0.432402	FAM120AOS	family with sequence similarity 120A opposite strand
Hs.816.0.A2_3p_at	0.1551	0.00225	3.43374	-1.41316	0.339531	SOX2	SRY-box 2
g4809272_3p_at	0.15511	0.00226	-3.43246	-1.41373	-0.931696	ANXA4	annexin A4
201911_3p_s_at	0.1551	0.00225	-3.43313	-1.41428	-0.527135	FARP1	FERM, ARH/RhoGEF and pleckstrin domain protein 1
Hs.40178.1.S1_3p_at	0.15511	0.00226	-3.43196	-1.41853	-1.37769	GATAD2A	GATA zinc finger domain containing 2A
Hs2.382661.1.S1_3p_at	0.15522	0.00228	-3.42868	-1.41948	-1.13029
Hs.31575.0.S4_3p_at	0.15522	0.00228	3.42841	-1.42064	0.462178	SEC63	SEC63 homolog, protein translocation regulator
Hs2.385495.1.S1_3p_at	0.15563	0.00236	3.41369	-1.42068	0.62013	LOC105370832	uncharacterized LOC105370832
g4507136_3p_at	0.15435	0.00222	-3.43885	-1.42098	-0.422014	SNTA1	syntrophin alpha 1
Hs.39526.0.A1_3p_at	0.15522	0.00227	-3.42983	-1.42204	-0.642942
Hs.16758.0.S2_3p_at	0.15109	0.00207	3.4689	-1.42351	0.441404	SPIRE1	spire type actin nucleation factor 1
g13699829_3p_s_at	0.15563	0.00235	-3.41655	-1.42405	-0.617362	MATN4	matrilin 4
g2827295_3p_a_at	0.15668	0.00242	3.40479	-1.42949	0.566665	CFLAR	CASP8 and FADD like apoptosis regulator
Hs.276916.1.S1_3p_at	0.15542	0.00231	3.42236	-1.43133	0.415783	NR1D1///THRA	nuclear receptor subfamily 1 group D member 1///thyroid hormone receptor, alpha
Hs.4285.0.S1_3p_at	0.15542	0.00233	-3.41976	-1.43366	-0.568302	NIPAL4	NIPA like domain containing 4
g1877030_3p_at	0.15542	0.00232	-3.42179	-1.43532	-0.781003	TST	thiosulfate sulfurtransferase
Hs.237825.0.A2_3p_at	0.15542	0.00233	3.41964	-1.43636	0.503555	SRP72	signal recognition particle 72
Hs.222051.0.S1_3p_at	0.15668	0.00241	3.40566	-1.43735	0.502834
Hs.58247.0.A1_3p_s_at	0.15303	0.00217	-3.44893	-1.43764	-1.52005	PRSS3	protease, serine 3
g5231138_3p_s_at	0.15542	0.00233	-3.41989	-1.43892	-0.51075	PRELID1	PRELI domain containing 1
g4507678_3p_a_at	0.15563	0.00236	-3.41463	-1.43976	-0.490829	TRAF3	TNF receptor associated factor 3
Hs2.367967.1.S1_3p_at	0.14059	0.00157	3.58243	-1.44003	1.68523	STXBP3	syntaxin binding protein 3
Hs.263395.1.S1_3p_at	0.15522	0.00228	-3.42779	-1.44147	-0.750425	SEMA6A	semaphorin 6A
Hs.87279.0.A1_3p_at	0.15522	0.00229	-3.42759	-1.44294	-0.344114
g7656998_3p_at	0.15563	0.00235	3.41572	-1.44329	0.80414	CTNNA2	catenin alpha 2
Hs.99636.0.S1_3p_at	0.15536	0.0023	-3.42552	-1.44373	-0.6189	ATP6AP1L	ATPase H+ transporting accessory protein 1 like
Hs.128644.0.A1_3p_at	0.15844	0.00246	3.3974	-1.44487	0.612664	COL22A1	collagen type XXII alpha 1 chain
Hs.239388.1.S1_3p_at	0.15542	0.00233	3.41903	-1.445	1.18466	PAQR8	progestin and adipoQ receptor family member 8
Hs.110.0.S2_3p_at	0.15261	0.00214	3.45432	-1.44654	0.412868	PREPL	prolyl endopeptidase-like
Hs.9654.0.S1_3p_at	0.15331	0.00221	-3.44207	-1.44904	-0.727202	PAPPA2	pappalysin 2
Hs.156077.0.A1_3p_at	0.14683	0.00184	3.51603	-1.45073	1.22057
Hs2.136753.1.A1_3p_at	0.15542	0.00231	-3.42239	-1.45118	-1.02327	RNF144A-AS1	RNF144A antisense RNA 1
Hs.10684.0.S1_3p_at	0.15522	0.00227	-3.43086	-1.45179	-0.571261	ETV1	ETS variant 1
Hs.188825.0.S1_3p_s_at	0.15542	0.00232	-3.42101	-1.45304	-0.458316	GMDS-AS1	GMDS antisense RNA 1 (head to head)
g862993_3p_s_at	0.15563	0.00237	-3.41209	-1.45346	-0.415472	TBXA2R	thromboxane A2 receptor
Hs.20509.0.A1_3p_a_at	0.15542	0.00232	-3.42078	-1.45734	-0.391167	RSF1	remodeling and spacing factor 1
Hs.8208.0.A1_3p_at	0.15563	0.00237	3.41179	-1.45749	0.556061	TAP2	transporter 2, ATP binding cassette subfamily B member
Hs.11500.1.A1_3p_at	0.14951	0.00199	3.4847	-1.45888	0.997117	HVCN1	hydrogen voltage gated channel 1
Hs.25930.0.A1_3p_at	0.15563	0.00236	3.41364	-1.4589	0.945167
Hs.184513.0.A1_3p_at	0.15909	0.00248	-3.39311	-1.45921	-1.07967	SLC1A4	solute carrier family 1 member 4
Hs.147862.0.A1_3p_at	0.15542	0.00233	3.42	-1.46174	1.14591
Hs2.421355.1.S1_3p_at	0.1551	0.00225	3.43332	-1.46579	1.16958	SYNE2	spectrin repeat containing nuclear envelope protein 2
g7959870_RC_3p_at	0.15871	0.00247	3.39604	-1.46617	0.460279
Hs.27027.0.S1_3p_at	0.15032	0.00202	-3.47872	-1.46949	-0.363479	CEP41	centrosomal protein 41
215005_3p_at	0.15668	0.00241	-3.4054	-1.47076	-0.329247	NECAB2	N-terminal EF-hand calcium binding protein 2
g13529280_3p_s_at	0.15637	0.00239	-3.4094	-1.47241	-0.315692	HPX	hemopexin
Hs2.434409.1.A1_3p_at	0.15563	0.00237	3.41257	-1.47355	0.768939	OR2H1	olfactory receptor family 2 subfamily H member 1
g7662405_3p_a_at	0.15668	0.00242	3.40417	-1.47505	0.794564	ANKRD6	ankyrin repeat domain 6
Hs.167015.0.A1_3p_at	0.14877	0.00195	-3.4923	-1.47632	-0.933039
Hs.146228.0.A1_3p_at	0.12642	0.00113	-3.71323	-1.47638	-2.0816	HIST1H2BC	histone cluster 1, H2bc
g11545796_3p_a_at	0.16149	0.00254	-3.38435	-1.47731	-1.41375	FAM129A	family with sequence similarity 129 member A
Hs.79204.0.S1_3p_at	0.15563	0.00235	-3.41527	-1.47915	-0.830891
g5901965_3p_x_at	0.15781	0.00244	-3.40035	-1.48043	-0.662306	HHLA3	HERV-H LTR-associating 3
g4505614_3p_s_at	0.14689	0.00185	-3.51344	-1.48074	-0.464555	PAX6	paired box 6
Hs.11210.0.A1_3p_at	0.15668	0.00242	3.40421	-1.48268	0.654197	ZNF816	zinc finger protein 816
1555682_3p_at	0.15871	0.00247	3.39581	-1.48776	0.404045	OTUB2	OTU deubiquitinase, ubiquitin aldehyde binding 2
Hs2.82302.2.S1_3p_s_at	0.15844	0.00246	3.3979	-1.48833	0.995863	HS6ST2	heparan sulfate 6-O-sulfotransferase 2
g7705854_3p_at	0.15261	0.00214	3.45524	-1.4932	0.420398	HSD17B12	hydroxysteroid 17-beta dehydrogenase 12
Hs.128782.0.S1_3p_at	0.15668	0.00242	-3.40441	-1.49585	-0.496419	DUSP18	dual specificity phosphatase 18
Hs.7531.1.S1_3p_at	0.15933	0.00249	-3.39206	-1.49958	-0.497386	SUN1	Sad1 and UNC84 domain containing 1
Hs2.382829.1.S1_3p_s_at	0.15168	0.0021	-3.46172	-1.5018	-0.937241	TNNT3	troponin T3, fast skeletal type
Hs.120451.0.A1_3p_at	0.16266	0.00257	3.37966	-1.50354	0.687474
Hs.247807.0.S1_3p_at	0.14617	0.00178	-3.52896	-1.50605	-1.26566
Hs2.406900.1.A1_3p_at	0.14617	0.00176	-3.53481	-1.50632	-1.15605	UACA	uveal autoantigen with coiled-coil domains and ankyrin repeats
213417_3p_at	0.16232	0.00256	-3.3812	-1.50647	-0.571308	TBX2	T-box 2
Hs.287688.0.A1_3p_at	0.16513	0.00264	-3.36847	-1.50677	-0.45231	ACVR2B-AS1	ACVR2B antisense RNA 1
Hs.292510.0.A1_3p_at	0.16513	0.00264	3.36754	-1.50829	0.642887
Hs.173949.0.A1_3p_at	0.15875	0.00248	3.39441	-1.50915	0.843086
Hs.124918.0.S1_3p_at	0.15542	0.00233	-3.41885	-1.51075	-0.428658	LCOR	ligand dependent nuclear receptor corepressor
g13325074_3p_at	0.15691	0.00242	-3.40313	-1.51334	-0.727188	QSOX1	quiescin sulfhydryl oxidase 1
g8923788_3p_at	0.15954	0.0025	-3.39021	-1.51454	-0.550451	FEV	FEV, ETS transcription factor
Hs.163932.0.A1_3p_at	0.16513	0.00262	3.37099	-1.51524	0.465805	CEP152	centrosomal protein 152
Hs2Affx.1.26.S1_3p_at	0.15875	0.00248	-3.39451	-1.51566	-0.350606	LMX1A	LIM homeobox transcription factor 1 alpha
Hs.278634.1.A1_3p_at	0.15875	0.00247	-3.39528	-1.5161	-0.414335	SPIDR	scaffolding protein involved in DNA repair
Hs.192534.0.A1_3p_at	0.16513	0.00264	-3.3676	-1.51648	-0.493034
g7705828_3p_s_at	0.16232	0.00256	-3.38156	-1.51658	-1.55328	ANGPTL4	angiopoietin like 4
Hs.129709.0.S1_3p_at	0.12985	0.00122	3.68328	-1.51976	1.20585	LOC100133811///LOC100133661///LOC100133484///ZNF749///RNASE2///HLA-DRB5///HLA-DRB4///HLA-DRB3///HLA-DRB2///HLA-DRB1	HLA class II histocompatibility antigen, DRB1-4 beta chain-like///HLA class II histocompatibility antigen, DR beta 4 chain-like///similar to Major histocompatibility complex, class II, DR beta 4///zinc finger protein 749///ribonuclease A family member 2///major histocompatibility complex, class II, DR beta 5///major histocompatibility complex, class II, DR beta 4///major histocompatibility comple…
Hs.146286.3.S1_3p_at	0.16513	0.00265	3.36733	-1.52022	0.532635	KIF13A	kinesin family member 13A
Hs.145068.0.A1_3p_at	0.15952	0.0025	3.39112	-1.5233	0.483916	STAC2	SH3 and cysteine rich domain 2
g4506388_3p_a_at	0.16513	0.00266	-3.36497	-1.52626	-0.527332	RAD51	RAD51 recombinase
g1805499_3p_a_at	0.16059	0.00252	-3.38707	-1.52953	-0.855231	MAP3K5	mitogen-activated protein kinase kinase kinase 5
Hs.5636.0.A1_3p_a_at	0.16513	0.00266	-3.36536	-1.52998	-0.690507	RAB6A	RAB6A, member RAS oncogene family
Hs.272327.0.S1_3p_at	0.15143	0.00209	3.4649	-1.53272	1.13756	DNAJC16	DnaJ heat shock protein family (Hsp40) member C16
Hs.109672.0.S2_3p_at	0.15668	0.00242	-3.40459	-1.53665	-0.456443	ST6GALNAC6	ST6 N-acetylgalactosaminide alpha-2,6-sialyltransferase 6
Hs.109122.0.A1_3p_at	0.16837	0.00273	3.35399	-1.53986	0.646488
Hs2.40342.1.A2_3p_at	0.16513	0.00263	3.36911	-1.54929	0.413005	TRIOBP	TRIO and F-actin binding protein
Hs.157263.0.A1_3p_at	0.16513	0.00263	-3.37001	-1.5505	-0.447143	LINC00689	long intergenic non-protein coding RNA 689
Hs.150308.0.A1_3p_at	0.16513	0.00261	-3.37228	-1.55139	-0.293083	EXOC3-AS1	EXOC3 antisense RNA 1
Hs.5737.0.S1_3p_a_at	0.16877	0.00279	-3.34494	-1.55258	-0.630896	FAM20B	family with sequence similarity 20 member B
Hs.239189.1.S1_3p_a_at	0.16513	0.00266	-3.36564	-1.55303	-0.463797	GLS	glutaminase
Hs.170056.0.S1_3p_at	0.16877	0.00278	3.34678	-1.55513	1.01706	IRAK3	interleukin 1 receptor associated kinase 3
Hs.302180.0.S1_3p_at	0.15668	0.0024	-3.40674	-1.55835	-1.61364	PRSS3P2///PRSS1	protease, serine 3 pseudogene 2///protease, serine 1
206285_3p_at	0.16877	0.00279	-3.34589	-1.56116	-0.601875	NPHP1	nephrocystin 1
Hs.127356.0.A1_3p_at	0.16858	0.00275	-3.3518	-1.56172	-0.823244	NES	nestin
g11493511_RC_3p_at	0.16513	0.00264	3.36819	-1.56232	0.405167	LOC100129513	similar to PRO0756
Hs.154331.0.A1_3p_at	0.14617	0.00181	3.52212	-1.56536	1.07866	TMEM33	transmembrane protein 33
Hs.24594.3.S1_3p_a_at	0.15461	0.00223	3.43769	-1.56611	1.02393	UBE4B	ubiquitination factor E4B
g7657362_3p_a_at	0.15542	0.00233	3.41929	-1.56918	0.350405	NBEA	neurobeachin
Hs2.425175.1.A1_3p_x_at	0.1688	0.00282	-3.34057	-1.57324	-0.469016
Hs.293451.0.A1_3p_at	0.16858	0.00274	3.3522	-1.57347	0.420327
g6031164_3p_x_at	0.14689	0.00185	-3.51468	-1.57468	-0.898883	F2R	coagulation factor II thrombin receptor
g13249345_3p_at	0.1381	0.00149	3.60257	-1.57651	1.1346	NPPC	natriuretic peptide C
Hs.140978.0.S1_3p_at	0.17011	0.00286	-3.33531	-1.57809	-1.1324	KRT80	keratin 80
Hs.326553.0.A1_3p_s_at	0.13602	0.00138	3.63259	-1.57832	1.27728
Hs.28310.0.A1_3p_at	0.16877	0.00279	3.34498	-1.57885	0.820106	FAM76B	family with sequence similarity 76 member B
Hs.23838.1.A2_3p_at	0.16837	0.00273	3.35434	-1.58321	0.615756	CACNA1D	calcium voltage-gated channel subunit alpha1 D
Hs.104915.0.A1_3p_at	0.16651	0.00269	-3.36025	-1.58636	-0.40038
Hs.281348.0.S2_3p_x_at	0.16837	0.00273	3.35478	-1.58815	0.64652	CCNJ	cyclin J
g12652874_3p_s_at	0.16541	0.00267	3.36381	-1.59093	0.701369	DHFR	dihydrofolate reductase
Hs.98661.0.A1_3p_at	0.1551	0.00225	3.43393	-1.59536	1.30681	HAGLROS	HAGLR opposite strand (non-protein coding)
Hs.187645.0.A1_3p_at	0.16513	0.00265	3.36636	-1.59575	0.772138	POLR1E	RNA polymerase I subunit E
g4504598_3p_at	0.17152	0.00293	3.32451	-1.59862	0.926632	IFNA8	interferon alpha 8
g12751138_3p_a_at	0.16513	0.00266	3.36497	-1.6007	0.373186	PARP9	poly(ADP-ribose) polymerase family member 9
Hs.121688.0.S1_3p_at	0.16877	0.00277	-3.3482	-1.60158	-0.880941	ZSCAN29	zinc finger and SCAN domain containing 29
g4503488_3p_at	0.16877	0.0028	-3.34409	-1.60425	-0.652343	EFNB3	ephrin B3
g13436223_3p_x_at	0.17011	0.00286	-3.33455	-1.60475	-0.596445	MGC4771	hypothetical LOC84754
g9961350_3p_at	0.16232	0.00256	-3.38093	-1.60489	-0.674178	F10	coagulation factor X
Hs.247893.0.S1_3p_at	0.15474	0.00223	3.43687	-1.60582	1.28221
Hs.129563.0.A1_3p_at	0.16877	0.00279	-3.34483	-1.60626	-1.35739	BORCS6	BLOC-1 related complex subunit 6
Hs.272197.0.S1_3p_at	0.17152	0.00293	-3.32566	-1.60669	-1.39299
Hs.306492.0.S1_3p_at	0.16858	0.00275	-3.35192	-1.60691	-0.8657	PQLC3	PQ loop repeat containing 3
g1864010_3p_a_at	0.16877	0.00277	-3.34775	-1.60724	-0.438726	SIRPA	signal regulatory protein alpha
Hs2.339290.1.S1_3p_at	0.13534	0.00137	-3.63779	-1.60805	-1.39824	LOC101927526	uncharacterized LOC101927526
Hs2.348883.1.S1_3p_s_at	0.17232	0.00298	-3.3177	-1.6097	-1.8634	FOXC1	forkhead box C1
g12653794_3p_at	0.16283	0.00257	3.37878	-1.6101	0.595592	EPDR1	ependymin related 1
Hs.31652.0.A1_3p_at	0.17087	0.00289	3.33069	-1.61061	0.452695	PLD6	phospholipase D family member 6
g13129081_3p_at	0.16877	0.0028	-3.3438	-1.61251	-0.579647	ATG9A	autophagy related 9A
Hs.65732.0.A1_3p_at	0.16877	0.00281	3.34184	-1.61322	1.12735
Hs.34898.0.A1_3p_at	0.17232	0.00298	3.31764	-1.61325	1.15884
g7108334_3p_at	0.17152	0.00293	-3.32502	-1.61381	-0.97011	CBR3	carbonyl reductase 3
Hs.107374.1.A1_3p_at	0.16877	0.00278	3.34686	-1.61591	0.495063
214223_3p_at	0.16877	0.00277	-3.34875	-1.61741	-0.418864	PTP4A3	protein tyrosine phosphatase type IVA, member 3
Hs.207076.0.A1_3p_at	0.14617	0.00178	-3.53036	-1.61747	-1.37928
Hs2.385797.1.S1_3p_x_at	0.16877	0.0028	-3.34378	-1.61885	-1.06895	LOC100129129	uncharacterized LOC100129129
227697_3p_at	0.16877	0.00282	-3.34147	-1.61904	-1.71738	SOCS3	suppressor of cytokine signaling 3
g13528683_3p_a_at	0.16877	0.00278	-3.34728	-1.61943	-0.439016	RPS6KL1	ribosomal protein S6 kinase like 1
Hs.258798.2.A1_3p_at	0.16901	0.00283	-3.33966	-1.61999	-0.467232	NSMCE4A	NSE4 homolog A, SMC5-SMC6 complex component
Hs.196647.0.S1_3p_at	0.16513	0.00264	3.36745	-1.62007	1.56931	SUSD5	sushi domain containing 5
207226_3p_at	0.17058	0.00288	3.33261	-1.62331	1.4413	HIST1H2BN	histone cluster 1, H2bn
Hs.279213.0.A1_3p_at	0.17231	0.00297	3.31889	-1.62427	0.813369
Hs.28935.0.A3_3p_at	0.16877	0.00281	3.34226	-1.62507	0.786496	TLE1	transducin like enhancer of split 1
Hs2.250726.3.A1_3p_at	0.15954	0.0025	3.39044	-1.62756	1.511	ELFN2	extracellular leucine rich repeat and fibronectin type III domain containing 2
Hs2.188296.1.S1_3p_s_at	0.17311	0.00306	3.30666	-1.6312	0.65894	TIGD4	tigger transposable element derived 4
Hs2.333465.1.S1_3p_at	0.16877	0.00277	-3.34775	-1.63184	-1.03082
217199_3p_s_at	0.17278	0.00302	3.31189	-1.6332	0.504971	STAT2	signal transducer and activator of transcription 2
Hs.146381.2.S1_3p_at	0.17087	0.00289	-3.33128	-1.63549	-0.637517	ETV6	ETS variant 6
Hs.126909.0.A1_3p_at	0.16933	0.00284	-3.33808	-1.6382	-0.55499	C2CD4B	C2 calcium dependent domain containing 4B
Hs.9741.0.S1_3p_s_at	0.17087	0.00289	-3.33099	-1.63892	-0.400087	TJAP1	tight junction associated protein 1
g13375716_3p_a_at	0.17246	0.003	-3.31578	-1.63971	-0.521771	CERS4	ceramide synthase 4
212161_3p_at	0.16925	0.00284	-3.33867	-1.64046	-0.32139	AP2A2	adaptor related protein complex 2 alpha 2 subunit
g4503138_3p_a_at	0.17152	0.00292	-3.32625	-1.64281	-0.536497	CTSB	cathepsin B
Hs2.379831.1.S1_3p_at	0.17278	0.00302	-3.31211	-1.64304	-0.641131	VNN1	vanin 1
g7662527_3p_at	0.17298	0.00305	3.3087	-1.64375	0.479494	C16orf72	chromosome 16 open reading frame 72
g4503104_3p_x_at	0.17336	0.00308	-3.30392	-1.64735	-0.474148	CST2	cystatin SA
Hs.74502.1.S1_3p_a_at	0.14617	0.0018	-3.52492	-1.64777	-0.607316	CTRB2	chymotrypsinogen B2
Hs.36475.1.A1_3p_a_at	0.17011	0.00286	-3.33494	-1.64802	-0.541137
Hs.31575.0.S4_3p_x_at	0.17152	0.00294	3.32369	-1.65139	0.498663	SEC63	SEC63 homolog, protein translocation regulator
1554640_3p_at	0.17147	0.00291	3.32845	-1.65239	0.756778	PALM2	paralemmin 2
Hs2.406837.1.S1_3p_at	0.17167	0.00296	-3.32081	-1.6526	-0.740629
213507_3p_s_at	0.15668	0.00241	-3.40578	-1.65303	-0.429344	KPNB1	karyopherin subunit beta 1
g4503596_3p_a_at	0.17369	0.00313	-3.29785	-1.65379	-0.77675	ERBB3	erb-b2 receptor tyrosine kinase 3
Hs.286055.3.S1_3p_at	0.17152	0.00295	-3.32236	-1.65445	-0.592425	GFAP	glial fibrillary acidic protein
Hs.13231.0.A1_3p_at	0.17358	0.00311	-3.30091	-1.655	-0.728232	CLEC2D	C-type lectin domain family 2 member D
Hs.63510.0.A1_3p_a_at	0.17262	0.00301	-3.31423	-1.65503	-0.421656	KIAA0141	KIAA0141
Hs.31945.0.S2_3p_at	0.1714	0.0029	-3.32903	-1.65521	-0.466454	FBXW7	F-box and WD repeat domain containing 7
Hs.165296.1.A1_3p_at	0.17152	0.00294	3.32409	-1.65718	0.531932	KLK13	kallikrein related peptidase 13
Hs.7724.1.S1_3p_at	0.17161	0.00296	-3.32137	-1.65819	-0.779505	MIR503HG	MIR503 host gene
g4504222_3p_at	0.16513	0.00266	-3.365	-1.6611	-0.408169	GUSB	glucuronidase beta
g4506890_3p_a_at	0.15303	0.00217	3.44838	-1.66144	0.261515	SET	SET nuclear proto-oncogene
g10181232_3p_x_at	0.17152	0.00295	-3.32245	-1.66236	-0.630824	ERBB2	erb-b2 receptor tyrosine kinase 2
g13279139_3p_a_at	0.17152	0.00293	-3.3255	-1.66284	-0.559693	SYT11	synaptotagmin 11
224698_3p_at	0.16841	0.00274	-3.35347	-1.66295	-0.376196	ESYT2	extended synaptotagmin 2
217588_3p_at	0.17152	0.00294	3.32338	-1.66392	0.417032	CATSPER2P1///CATSPER2	cation channel sperm associated 2 pseudogene 1///cation channel sperm associated 2
Hs.109219.1.A1_3p_at	0.1752	0.00318	-3.29055	-1.66427	-0.71874	PITPNC1	phosphatidylinositol transfer protein, cytoplasmic 1
Hs.37744.0.S1_3p_at	0.17232	0.00298	-3.31832	-1.66483	-0.872384	ADRB1	adrenoceptor beta 1
Hs.98346.0.A1_3p_at	0.17152	0.00292	3.32701	-1.6663	0.410611
g12653796_3p_at	0.15299	0.00216	3.45033	-1.66782	0.22743	TRAM1	translocation associated membrane protein 1
Hs.40178.1.S1_3p_x_at	0.17232	0.00299	-3.3165	-1.66886	-1.31613	GATAD2A	GATA zinc finger domain containing 2A
g4165080_3p_at	0.17298	0.00304	-3.3097	-1.66899	-0.454004	GALR2	galanin receptor 2
Hs.50895.0.S2_3p_at	0.17455	0.00316	-3.29317	-1.66918	-0.9057	HOXC4	homeobox C4
Hs.193458.0.A1_3p_x_at	0.17454	0.00316	-3.29357	-1.66999	-0.565747	UVSSA	UV stimulated scaffold protein A
g6807928_3p_s_at	0.17273	0.00302	-3.313	-1.67054	-0.501265	TELO2	telomere maintenance 2
Hs.8749.0.A1_3p_x_at	0.17369	0.00311	-3.29997	-1.67268	-1.16074
g11225486_3p_at	0.1761	0.00322	3.28575	-1.67361	0.55465	LSM2	LSM2 homolog, U6 small nuclear RNA and mRNA degradation associated
Hs.155160.2.S1_3p_s_at	0.17273	0.00302	3.31279	-1.67579	0.417091	SRSF8	serine and arginine rich splicing factor 8
Hs.118164.1.S1_3p_a_at	0.1752	0.0032	-3.28838	-1.67632	-0.512471	CLMN	calmin
Hs2.376915.1.S1_3p_x_at	0.14058	0.00155	-3.58549	-1.67637	-1.48981	LYST	lysosomal trafficking regulator
g9857401_3p_at	0.17298	0.00304	-3.30943	-1.67708	-0.533628	RASD2	RASD family member 2
g12620199_3p_at	0.16513	0.00266	3.36493	-1.67721	0.376758	LOC100131795///NMNAT2	uncharacterized LOC100131795///nicotinamide nucleotide adenylyltransferase 2
Hs.163271.0.S1_3p_s_at	0.1752	0.0032	-3.28902	-1.67723	-1.34392	IGHG1	immunoglobulin heavy constant gamma 1 (G1m marker)
Hs2.72367.1.S1_3p_s_at	0.16513	0.00264	3.36869	-1.67939	1.19933
Hs2.32699.1.S1_3p_s_at	0.17232	0.00299	-3.31681	-1.67972	-0.304176	SLC39A5	solute carrier family 39 member 5
Hs.17283.1.A1_3p_at	0.17654	0.00324	3.28342	-1.68007	0.490755	TTC17	tetratricopeptide repeat domain 17
g13129045_3p_at	0.17301	0.00305	-3.30824	-1.68202	-0.446976	C7orf26	chromosome 7 open reading frame 26
Hs.58399.0.A1_3p_at	0.17253	0.003	-3.31484	-1.68203	-0.726456	MCF2L	MCF.2 cell line derived transforming sequence like
Hs.61426.0.A1_3p_at	0.16546	0.00267	-3.36328	-1.68329	-0.930364	RASSF3	Ras association domain family member 3
Hs.32149.0.A1_3p_at	0.17654	0.00325	3.28163	-1.68347	0.777084	MBP	myelin basic protein
Hs2.765.2.S1_3p_s_at	0.175	0.00318	3.29172	-1.68384	0.61902	GATA1	GATA binding protein 1
Hs.162604.0.A1_3p_at	0.17298	0.00305	-3.30904	-1.68402	-0.385275	PGS1	phosphatidylglycerophosphate synthase 1
g4758005_3p_at	0.17298	0.00305	-3.30881	-1.68463	-0.810844	CLIC3	chloride intracellular channel 3
Hs2.128894.1.A1_3p_at	0.17336	0.00308	-3.30396	-1.68468	-0.683605	LOC105371401	uncharacterized LOC105371401
g4885508_3p_s_at	0.17161	0.00296	-3.32135	-1.68666	-0.554342	NBL1	neuroblastoma 1, DAN family BMP antagonist
Hs.21492.0.S1_3p_at	0.17232	0.00299	-3.31729	-1.6869	-0.424146	INPP5J	inositol polyphosphate-5-phosphatase J
215624_3p_at	0.17369	0.00313	-3.29813	-1.68786	-0.518429	TSC2	tuberous sclerosis 2
Hs.146187.0.A1_3p_at	0.17272	0.00301	-3.31358	-1.68828	-0.419004	AMIGO3///GMPPB	adhesion molecule with Ig like domain 3///GDP-mannose pyrophosphorylase B
Hs2.350768.1.S1_3p_at	0.17324	0.00307	-3.30578	-1.68872	-0.795299	CNTNAP5	contactin associated protein like 5
g967194_3p_at	0.17673	0.00328	3.278	-1.68929	0.620036	FUT5	fucosyltransferase 5
Hs.321571.0.S1_3p_at	0.17654	0.00327	3.27949	-1.69149	0.78285	MUC12	mucin 12, cell surface associated
g1326228_3p_at	0.1752	0.0032	3.2891	-1.69202	0.503424	FCAR	Fc fragment of IgA receptor
233876_3p_at	0.17654	0.00328	3.27881	-1.69252	0.444302
Hs.145377.1.S1_3p_at	0.1688	0.00282	3.34063	-1.69312	0.862478
232926_3p_x_at	0.17281	0.00303	-3.31142	-1.69332	-0.488568	ANKRD19P	ankyrin repeat domain 19, pseudogene
g11056017_3p_at	0.17358	0.0031	-3.30102	-1.69384	-0.428342	C12orf10	chromosome 12 open reading frame 10
Hs.7621.0.A1_3p_at	0.17355	0.00309	-3.30273	-1.69556	-0.350451	TCERG1L	transcription elongation regulator 1 like
230405_3p_at	0.17358	0.00311	-3.30075	-1.69603	-0.552825	C5orf56	chromosome 5 open reading frame 56
g12232384_3p_a_at	0.17311	0.00306	-3.30646	-1.69609	-0.376621	COPS7B	COP9 signalosome subunit 7B
Hs2.367877.1.S1_3p_s_at	0.17358	0.00311	3.301	-1.7005	0.654624	MMP2	matrix metallopeptidase 2
Hs2.364872.1.A1_3p_at	0.15668	0.00241	3.40573	-1.7018	1.09534
218714_3p_at	0.17011	0.00286	-3.33485	-1.70351	-1.23594	PRR14	proline rich 14
218880_3p_at	0.14763	0.00189	-3.50456	-1.70403	-1.42208	FOSL2	FOS like 2, AP-1 transcription factor subunit
Hs.12547.0.A1_3p_at	0.17311	0.00306	3.30754	-1.70502	0.657088
g12803726_3p_at	0.17336	0.00309	-3.30357	-1.70549	-0.456388	KRT7	keratin 7
Hs.125549.0.A1_3p_at	0.17786	0.00333	-3.2723	-1.70776	-0.861588	LOC105369921	uncharacterized LOC105369921
Hs.10268.0.S1_3p_at	0.17369	0.00312	-3.29851	-1.71012	-0.61711
Hs.11169.2.S2_3p_at	0.16877	0.00278	3.34713	-1.71167	1.27024	ERRFI1	ERBB receptor feedback inhibitor 1
Hs.17519.0.S1_3p_at	0.17384	0.00313	3.29712	-1.71368	0.495721	ELOVL6	ELOVL fatty acid elongase 6
Hs2.143746.1.A1_3p_x_at	0.17786	0.00334	-3.27108	-1.71505	-0.587074
Hs2.241392.2.S1_3p_s_at	0.17336	0.00308	3.30416	-1.71541	0.406653	CCL5	C-C motif chemokine ligand 5
Hs.108689.1.A1_3p_at	0.17452	0.00315	-3.2951	-1.71687	-0.74036
Hs.87197.0.S1_3p_at	0.17876	0.00339	-3.26475	-1.71766	-1.18672	LOC100506699	uncharacterized LOC100506699
Hs.49397.0.A1_3p_at	0.17704	0.0033	3.2758	-1.72069	0.861742	EPB41L5	erythrocyte membrane protein band 4.1 like 5
Hs2.381321.1.A1_3p_at	0.17876	0.00339	3.26436	-1.72218	0.978339	OR9A1P	olfactory receptor family 9 subfamily A member 1 pseudogene
g5729872_3p_a_at	0.17687	0.00329	-3.27693	-1.723	-1.42946	HPSE	heparanase
Hs2.356442.1.S1_3p_s_at	0.16877	0.00281	-3.34267	-1.72426	-0.961999	MALAT1	metastasis associated lung adenocarcinoma transcript 1 (non-protein coding)
g10863878_3p_at	0.17152	0.00292	-3.32584	-1.7243	-0.458761	SLC5A6	solute carrier family 5 member 6
Hs2.48507.2.S1_3p_a_at	0.17654	0.00327	-3.2801	-1.72436	-0.479358	CADM2	cell adhesion molecule 2
g7706456_3p_at	0.17281	0.00303	3.31104	-1.72517	0.515416	AKAP11	A-kinase anchoring protein 11
Hs2.192806.1.S1_3p_s_at	0.17876	0.00343	3.2602	-1.72782	1.19368	FAM122C	family with sequence similarity 122C
Hs2.377057.1.A1_3p_at	0.15522	0.00229	3.42635	-1.72821	1.17447
Hs.183803.0.A1_3p_x_at	0.15844	0.00246	3.39767	-1.7294	0.780419	DNASE1	deoxyribonuclease 1
242195_3p_x_at	0.16877	0.00276	-3.34927	-1.7296	-0.591876	NUMBL	NUMB like, endocytic adaptor protein
g4557424_3p_at	0.16877	0.00276	3.35018	-1.72981	0.360894	ENTPD3	ectonucleoside triphosphate diphosphohydrolase 3
1557107_3p_at	0.17876	0.0034	-3.26382	-1.73194	-1.13497	SLC26A4-AS1	SLC26A4 antisense RNA 1
Hs.112184.0.S2_3p_a_at	0.17454	0.00316	-3.2943	-1.73303	-0.380483	INTS1	integrator complex subunit 1
g8922891_3p_x_at	0.17876	0.00344	-3.25883	-1.7339	-0.516244	TAF6L	TATA-box binding protein associated factor 6 like
g9790232_3p_at	0.17911	0.00345	-3.25694	-1.7339	-0.52738	SLCO1B7///SLCO1B3///SLCO1B1	solute carrier organic anion transporter family member 1B7 (putative)///solute carrier organic anion transporter family member 1B3///solute carrier organic anion transporter family member 1B1
Hs.27262.1.S1_3p_s_at	0.17454	0.00316	-3.29402	-1.73417	-0.641681	ADCK2	aarF domain containing kinase 2
Hs2.350621.3.S1_3p_at	0.14316	0.00163	-3.56474	-1.73429	-1.17043	LMOD3	leiomodin 3
Hs.56237.0.A1_3p_at	0.1752	0.0032	-3.28825	-1.73491	-0.60758
Hs.101414.0.A1_3p_at	0.17631	0.00323	-3.28451	-1.73613	-0.498631	C16orf71	chromosome 16 open reading frame 71
Hs.180686.1.A1_3p_x_at	0.17786	0.00333	-3.27212	-1.73715	-0.553009	UBE3A	ubiquitin protein ligase E3A
Hs.255199.0.A1_3p_at	0.17654	0.00324	3.28274	-1.73825	0.409446
Hs.183874.0.A1_3p_a_at	0.1797	0.0035	3.25155	-1.7428	0.733333	CUL4A	cullin 4A
Hs.296782.0.S1_3p_at	0.17687	0.00329	3.27724	-1.74508	0.328985	LOC100133773///RPL21P80///RPL21P87///RPL21P37///RPL21P18///RPL21P16///RPL21P14///RPL21P134///RPL21P45///RPL21P119///RPL21P93///RPL21P98///RPL21P82///RPL21P46///RPL21P61///RPL21P69///RPL21P19///RPL21P62///RPL21P29///RPL21P44///RPL21P39///RPL21P97///RPL21	hypothetical LOC100133773///ribosomal protein L21 pseudogene 80///ribosomal protein L21 pseudogene 87///ribosomal protein L21 pseudogene 37///ribosomal protein L21 pseudogene 18///ribosomal protein L21 pseudogene 16///ribosomal protein L21 pseudogene 14///ribosomal protein L21 pseudogene 134///ribosomal protein L21 pseudogene 45///ribosomal protein L21 pseudogene 119///ribosomal protein L21 pseud…
Hs.151949.0.A1_3p_at	0.17953	0.00349	3.25245	-1.74598	0.551839	KLF12	Kruppel like factor 12
g8163910_3p_s_at	0.17654	0.00327	-3.28008	-1.7486	-0.364931	SH2B1	SH2B adaptor protein 1
Hs2.148580.1.S1_3p_s_at	0.17786	0.00333	-3.2723	-1.74875	-0.494606	LOC105370697	uncharacterized LOC105370697
Hs.18140.0.A1_3p_at	0.1752	0.0032	-3.28909	-1.74877	-0.465347	WWC1	WW and C2 domain containing 1
Hs.328199.0.A1_3p_s_at	0.1752	0.0032	-3.28906	-1.74889	-0.306531	CACNA1S	calcium voltage-gated channel subunit alpha1 S
g6005712_3p_at	0.18004	0.00354	-3.24699	-1.75209	-0.936907	KLF12	Kruppel like factor 12
g4503002_3p_at	0.15563	0.00235	-3.4164	-1.75274	-1.09786	CPB1	carboxypeptidase B1
g5730018_3p_at	0.18004	0.00355	3.24513	-1.75695	0.533039	RRH	retinal pigment epithelium-derived rhodopsin homolog
g4506440_3p_a_at	0.17631	0.00323	3.28467	-1.75767	0.432649	RBBP8	RB binding protein 8, endonuclease
Hs.259032.0.S1_3p_at	0.1785	0.00337	3.26684	-1.76193	0.481733
Hs.213606.0.A1_3p_s_at	0.18004	0.00358	-3.24155	-1.763	-1.23202	NCOA7	nuclear receptor coactivator 7
g13376004_3p_at	0.17786	0.00333	-3.27162	-1.76356	-0.754708	C1orf115	chromosome 1 open reading frame 115
Hs.23754.0.A1_3p_at	0.17876	0.0034	3.26353	-1.76389	0.55258	RNF139-AS1	RNF139 antisense RNA 1 (head to head)
Hs.306563.0.A1_3p_at	0.17152	0.00293	3.32509	-1.76457	0.992203	SYNRG	synergin, gamma
Hs.142856.0.A1_3p_a_at	0.17808	0.00335	-3.2689	-1.76484	-0.52134	USP28	ubiquitin specific peptidase 28
Hs.302187.0.S1_3p_at	0.17953	0.00349	-3.25254	-1.76721	-0.977121	NOBOX	NOBOX oogenesis homeobox
Hs.248865.0.A1_3p_at	0.17654	0.00327	3.27904	-1.76795	0.652602
1559083_3p_x_at	0.17704	0.0033	-3.27611	-1.76829	-0.489793	LOC284600	uncharacterized LOC284600
Hs.303157.2.S1_3p_a_at	0.18004	0.00354	3.2465	-1.76854	0.610438	TRBC1	T cell receptor beta constant 1
Hs.97910.0.S1_3p_at	0.17808	0.00336	3.26865	-1.77032	0.539361	ZNF503-AS1	ZNF503 antisense RNA 1
g7662497_3p_a_at	0.16877	0.00281	-3.34163	-1.77064	-0.575663	TMEM176B	transmembrane protein 176B
Hs2.404143.1.S1_3p_at	0.18004	0.00357	-3.24291	-1.7708	-0.378946	HPYR1	Helicobacter pylori responsive 1 (non-protein coding)
Hs.137476.0.S2_3p_at	0.17369	0.00313	-3.29785	-1.77281	-0.480246	PEG10	paternally expressed 10
Hs.20289.0.A1_3p_at	0.18004	0.00362	3.23708	-1.77554	0.55968
Hs2.201196.1.S1_3p_s_at	0.18004	0.00363	3.23624	-1.77855	0.755496	MIR2052HG	MIR2052 host gene
Hs.293222.0.S1_3p_at	0.18004	0.00361	-3.23809	-1.77878	-0.469114
Hs.7004.0.A1_3p_at	0.18004	0.00365	3.23374	-1.78054	0.592991
Hs.283532.2.S1_3p_at	0.18004	0.00365	3.23372	-1.78203	0.817242	CENPN	centromere protein N
g6631103_3p_a_at	0.17253	0.003	3.31482	-1.78279	0.305181	EI24	EI24, autophagy associated transmembrane protein
g4759055_3p_a_at	0.17786	0.00333	-3.27191	-1.78296	-0.662029	RRBP1	ribosome binding protein 1
Hs.28846.1.S1_3p_s_at	0.18005	0.00367	3.23179	-1.78357	0.505273	LOC401320	uncharacterized LOC401320
Hs.247748.1.S1_3p_at	0.18004	0.00353	-3.24765	-1.78365	-0.999641	PPP1R9A	protein phosphatase 1 regulatory subunit 9A
Hs.164008.0.A1_3p_at	0.18004	0.00362	-3.23688	-1.78393	-1.2118
Hs2.383147.1.S1_3p_at	0.18004	0.00364	3.23501	-1.78416	0.682892	RNF165	ring finger protein 165
Hs.245287.0.A1_3p_at	0.18004	0.00352	3.24923	-1.78462	0.867775
Hs.4764.0.S2_3p_at	0.17654	0.00325	3.28203	-1.78673	0.363348	IQSEC1	IQ motif and Sec7 domain 1
Hs.272400.0.A1_3p_at	0.17876	0.00341	3.26211	-1.78683	1.03916
Hs.252433.0.S1_3p_at	0.17808	0.00335	-3.26912	-1.78748	-0.732056	LOC339803	uncharacterized LOC339803
Hs.184390.0.S2_3p_at	0.17808	0.00335	-3.26931	-1.78774	-0.781337	ASPHD2	aspartate beta-hydroxylase domain containing 2
Hs2.381334.1.S1_3p_at	0.17876	0.00343	3.26015	-1.78822	0.729815	SNORA68	small nucleolar RNA, H/ACA box 68
Hs.287451.0.S1_3p_at	0.13602	0.0014	-3.62681	-1.78944	-1.38947
Hs.171381.0.A1_3p_at	0.18004	0.00353	3.24747	-1.79105	1.11946	SMIM10L1	small integral membrane protein 10 like 1
Hs.116110.0.A1_3p_at	0.1797	0.0035	3.25133	-1.79126	0.976004	IFRD1	interferon related developmental regulator 1
Hs.127832.0.S1_3p_at	0.17876	0.00341	-3.2627	-1.79439	-0.80168	CBFA2T2	CBFA2/RUNX1 translocation partner 2
Hs.159526.0.S3_3p_at	0.17876	0.00344	3.25885	-1.79564	0.680784	PTCH1	patched 1
g1236954_3p_a_at	0.18004	0.00356	3.24426	-1.79609	0.412235	PDE4D	phosphodiesterase 4D
g4504916_3p_at	0.18005	0.00368	-3.22999	-1.79776	-0.756903	KRT19///JUP	keratin 19///junction plakoglobin
Hs.323813.0.S1_3p_at	0.1806	0.00372	3.22555	-1.79814	0.550574	LRSAM1	leucine rich repeat and sterile alpha motif containing 1
g8923556_3p_at	0.17654	0.00326	-3.28088	-1.79886	-0.409452	GID8	GID complex subunit 8 homolog
Hs2.410913.1.S1_3p_at	0.18042	0.00371	3.22714	-1.79952	0.903174	EML5	echinoderm microtubule associated protein like 5
g13129081_3p_x_at	0.17876	0.00344	-3.25893	-1.80276	-0.603156	ATG9A	autophagy related 9A
Hs2.383135.1.S1_3p_x_at	0.12687	0.00115	-3.70844	-1.80342	-1.32145	LOC105373958	uncharacterized LOC105373958
Hs.100555.1.S1_3p_a_at	0.17939	0.00347	-3.25546	-1.80452	-0.507828	DDX18	DEAD-box helicase 18
Hs2.398130.1.S1_3p_s_at	0.18004	0.00365	-3.23408	-1.80548	-0.783767	PLXNA1	plexin A1
Hs.284192.0.A1_3p_at	0.17943	0.00348	3.25385	-1.80564	0.423272
g5454011_3p_at	0.17876	0.00341	3.26226	-1.80743	0.393199	PCGF3	polycomb group ring finger 3
Hs.306637.0.S1_3p_at	0.17939	0.00347	3.25487	-1.80754	0.833805
g5454009_3p_at	0.17876	0.00342	-3.2605	-1.80831	-0.525615	RNASEH2A	ribonuclease H2 subunit A
Hs.663.1.A1_3p_a_at	0.17454	0.00316	-3.29387	-1.81008	-1.25597	CFTR	cystic fibrosis transmembrane conductance regulator
g12052939_3p_a_at	0.18004	0.00353	-3.24827	-1.81012	-0.568768	ANK3	ankyrin 3, node of Ranvier (ankyrin G)
g4557442_3p_s_at	0.17152	0.00293	-3.32468	-1.81256	-1.22365	CETP	cholesteryl ester transfer protein
Hs.293510.0.A1_3p_at	0.1806	0.00376	3.22112	-1.814	0.494363
Hs2.407557.1.S1_3p_at	0.1806	0.00375	3.22269	-1.8149	0.816931	LOC101929488	uncharacterized LOC101929488
g6715581_3p_a_at	0.17943	0.00348	3.25373	-1.815	0.542117	AGTR1	angiotensin II receptor type 1
221321_3p_s_at	0.18004	0.0036	3.23946	-1.81519	0.462251	KCNIP2	potassium voltage-gated channel interacting protein 2
233526_3p_at	0.18122	0.00381	3.21544	-1.81554	0.768835
g11136625_3p_at	0.17834	0.00336	-3.26768	-1.81605	-1.25001	NOX3	NADPH oxidase 3
g9506630_3p_a_at	0.18004	0.00356	-3.24478	-1.81636	-0.481664	EML4///ALK	echinoderm microtubule associated protein like 4///anaplastic lymphoma receptor tyrosine kinase
g6851088_3p_a_at	0.17911	0.00346	-3.25658	-1.81851	-0.534509	SEL1L	SEL1L ERAD E3 ligase adaptor subunit
Hs.307069.0.S1_3p_at	0.18074	0.00378	-3.21883	-1.81969	-0.60736
Hs2Affx.1.254.S1_3p_at	0.1806	0.00376	3.22189	-1.82159	0.519606	OR4D2	olfactory receptor family 4 subfamily D member 2
Hs.104607.0.S1_3p_x_at	0.17876	0.00342	-3.26123	-1.82181	-1.13375
g186791_3p_a_at	0.18004	0.00358	3.24136	-1.82208	0.439891	XRCC5	X-ray repair cross complementing 5
g4503910_3p_at	0.18004	0.00357	-3.24265	-1.8231	-0.739609	GAP43	growth associated protein 43
Hs.25046.0.A1_3p_at	0.18004	0.00363	3.23598	-1.82355	1.14262	ATP2B3	ATPase plasma membrane Ca2+ transporting 3
Hs.35982.0.A1_3p_at	0.18004	0.00362	3.23691	-1.82519	0.737041	PLGLB2	plasminogen-like B2
Hs.278242.3.S1_3p_s_at	0.18004	0.00356	-3.24435	-1.82686	-0.364957	GM2A	GM2 ganglioside activator
Hs.17625.0.A1_3p_at	0.18255	0.00387	3.20976	-1.82724	1.14486	VSIG10	V-set and immunoglobulin domain containing 10
Hs2.399863.1.A1_3p_at	0.17953	0.00348	-3.2531	-1.82898	-1.02737
Hs.170737.0.A3_3p_at	0.18004	0.00362	3.23754	-1.83011	0.436305	UBA5	ubiquitin like modifier activating enzyme 5
Hs.94445.0.A1_3p_at	0.18005	0.00368	3.23009	-1.83384	1.34126
Hs.272006.0.A1_3p_x_at	0.17876	0.00343	-3.26017	-1.83417	-0.846311	PPARA	peroxisome proliferator activated receptor alpha
Hs.176539.0.A1_3p_at	0.18255	0.00387	3.20952	-1.8346	0.443231	LINC01532	long intergenic non-protein coding RNA 1532
Hs.302113.0.S1_3p_at	0.15563	0.00237	3.41209	-1.83489	0.992048
g4557736_3p_a_at	0.18004	0.00362	-3.23689	-1.83521	-0.445571	MAT1A	methionine adenosyltransferase 1A
Hs.42124.0.A1_3p_at	0.18094	0.00379	3.21803	-1.83531	0.894602	FAM200B	family with sequence similarity 200 member B
g12053282_3p_a_at	0.18355	0.00391	3.20526	-1.83599	0.850787	MIOS	meiosis regulator for oocyte development
Hs.173484.1.S1_3p_a_at	0.18005	0.00368	-3.2303	-1.83844	-0.52099	LRRC8A	leucine rich repeat containing 8 family member A
g13325360_3p_x_at	0.16513	0.00264	-3.36849	-1.83867	-0.666383	HLA-C	major histocompatibility complex, class I, C
Hs.189180.0.A1_3p_at	0.1806	0.00377	-3.22012	-1.83867	-0.967929	C11orf49	chromosome 11 open reading frame 49
g13477216_3p_at	0.17654	0.00326	-3.28079	-1.8387	-0.521383	CYHR1	cysteine and histidine rich 1
g13259553_3p_a_at	0.18004	0.00361	-3.23855	-1.84201	-0.480165	SGTA	small glutamine rich tetratricopeptide repeat containing alpha
Hs.292663.0.A1_3p_at	0.18004	0.0036	-3.23918	-1.84303	-1.31592
Hs.197645.0.A1_3p_at	0.18004	0.0036	3.23949	-1.84321	0.864197
g13376651_3p_at	0.18004	0.0036	-3.23909	-1.84328	-0.50149	PGGHG	protein-glucosylgalactosylhydroxylysine glucosidase
Hs2.378913.2.S1_3p_x_at	0.18004	0.00364	-3.23521	-1.84389	-0.709266	MEIOC	meiosis specific with coiled-coil domain
g6912263_3p_s_at	0.18004	0.00363	-3.23595	-1.84484	-1.2191	BACE2	beta-site APP-cleaving enzyme 2
g4758095_3p_s_at	0.18005	0.00367	-3.23171	-1.84703	-0.410597	CTSH	cathepsin H
Hs.332158.0.S1_3p_at	0.18005	0.00368	-3.23068	-1.84823	-0.429826	SLC38A10	solute carrier family 38 member 10
g5262598_3p_a_at	0.18017	0.00369	-3.22873	-1.84872	-0.388239	TFIP11	tuftelin interacting protein 11
Hs.28884.0.A1_3p_at	0.18004	0.00358	-3.24232	-1.84902	-0.454537	TCL6	T-cell leukemia/lymphoma 6 (non-protein coding)
Hs.132170.0.A1_3p_at	0.17876	0.00342	3.26094	-1.84905	0.785821	XPNPEP3	X-prolyl aminopeptidase 3
Hs.240443.0.S1_3p_at	0.18004	0.00364	-3.23461	-1.85303	-1.14575	NEAT1	nuclear paraspeckle assembly transcript 1 (non-protein coding)
Hs.12124.0.A1_3p_at	0.178	0.00334	-3.27028	-1.85403	-1.06779	ELAC2	elaC ribonuclease Z 2
g13027811_3p_s_at	0.1837	0.00392	-3.20458	-1.85458	-0.68401	FCHO2///GH2///GH1///CSHL1///CSH2///CSH1	FCH domain only 2///growth hormone 2///growth hormone 1///chorionic somatomammotropin hormone like 1///chorionic somatomammotropin hormone 2///chorionic somatomammotropin hormone 1
Hs.16241.0.A1_3p_at	0.18004	0.00365	-3.23435	-1.85473	-0.55884
Hs.164478.0.A2_3p_at	0.18005	0.00366	3.23298	-1.85626	0.566521	AZI2	5-azacytidine induced 2
g4758199_3p_at	0.17654	0.00327	3.27976	-1.85804	0.474278	DSP	desmoplakin
Hs2.398189.1.S1_3p_at	0.18307	0.00389	3.207	-1.85889	0.47755	GPBP1L1	GC-rich promoter binding protein 1 like 1
g2232135_3p_s_at	0.1806	0.00373	-3.22467	-1.86072	-0.641316	TRIP6	thyroid hormone receptor interactor 6
Hs.247950.0.S1_3p_at	0.15522	0.00228	3.42938	-1.86082	1.06138	IGL	immunoglobulin lambda locus
Hs2.384583.1.S1_3p_at	0.18537	0.00403	-3.19281	-1.86159	-0.658408
Hs.51043.1.S1_3p_at	0.18004	0.00364	3.23467	-1.86286	0.358465	GFM2	G elongation factor mitochondrial 2
Hs2.385563.1.S1_3p_at	0.18004	0.00363	3.23646	-1.86322	0.41371	LINC00486	long intergenic non-protein coding RNA 486
g7661733_3p_at	0.18004	0.00363	-3.23577	-1.86336	-0.368381	DCPS	decapping enzyme, scavenger
Hs.65750.0.S1_3p_at	0.18383	0.00393	-3.20341	-1.86368	-0.509765	ZFR2	zinc finger RNA binding protein 2
Hs.130181.0.S1_3p_s_at	0.1806	0.00374	-3.22354	-1.86395	-0.468158	LOC100132910///GALNT2	PRO1477///polypeptide N-acetylgalactosaminyltransferase 2
g1841341_3p_a_at	0.18005	0.00369	3.22968	-1.86532	0.488004	KCNQ2	potassium voltage-gated channel subfamily Q member 2
g4502066_3p_at	0.18004	0.00365	-3.23381	-1.86592	-0.703756	AMBP	alpha-1-microglobulin/bikunin precursor
g13195440_3p_at	0.1806	0.00373	-3.22491	-1.86679	-1.34792	KLF16	Kruppel like factor 16
g12655208_3p_a_at	0.1806	0.00377	-3.22061	-1.86764	-0.593343	SHISA5	shisa family member 5
g12652642_3p_at	0.18122	0.00381	-3.21595	-1.86949	-0.79296	RARRES2	retinoic acid receptor responder 2
g13623510_3p_s_at	0.18005	0.00367	-3.23156	-1.87211	-0.583983	PLPP7	phospholipid phosphatase 7 (inactive)
Hs.13211.0.A1_3p_at	0.18042	0.00371	3.22747	-1.87275	0.329178
g4507290_3p_at	0.18004	0.00363	3.23656	-1.87356	0.942099
Hs.272534.0.A1_3p_at	0.18074	0.00378	3.21916	-1.87382	0.399995	GIMAP5	GTPase, IMAP family member 5
g4885586_3p_a_at	0.18537	0.0041	-3.18572	-1.87539	-1.74492	CCL13	C-C motif chemokine ligand 13
Hs.23016.0.S1_3p_at	0.18537	0.00408	-3.18724	-1.87779	-0.908622	ACKR3	atypical chemokine receptor 3
Hs.50785.0.A2_3p_at	0.18042	0.00371	3.22734	-1.87847	0.703978	SEC22B	SEC22 homolog B, vesicle trafficking protein (gene/pseudogene)
g7959840_3p_at	0.1806	0.00377	-3.22034	-1.87855	-0.420942
1553755_3p_at	0.18108	0.0038	-3.21706	-1.87885	-0.602676	NXNL1	nucleoredoxin-like 1
g8922955_3p_s_at	0.1785	0.00337	3.26642	-1.87963	0.442561	LMBRD1	LMBR1 domain containing 1
Hs.53478.0.A1_3p_at	0.1486	0.00195	-3.4936	-1.87997	-1.36028
Hs.3743.1.A1_3p_s_at	0.1806	0.00375	-3.2222	-1.88124	-1.21184	LOC729580	hypothetical LOC729580
Hs.32360.2.S1_3p_a_at	0.18004	0.00355	-3.24577	-1.88366	-0.402038	CDK5RAP2	CDK5 regulatory subunit associated protein 2
Hs.44317.0.S2_3p_at	0.18537	0.00408	-3.1869	-1.88457	-0.753468	SOX10	SRY-box 10
Hs.245188.0.A2_3p_a_at	0.17022	0.00287	3.33389	-1.88511	1.18021	TIMP3	TIMP metallopeptidase inhibitor 3
Hs2.121492.1.S1_3p_at	0.18553	0.00411	3.18474	-1.88526	0.536377
g13477382_3p_a_at	0.18424	0.00397	-3.19902	-1.88633	-0.636793	MCM8	minichromosome maintenance 8 homologous recombination repair factor
Hs.247803.0.S1_3p_at	0.18537	0.00408	3.18684	-1.88678	0.708954	H2BFM	H2B histone family member M
Hs.333040.0.S1_3p_at	0.1806	0.00376	-3.22115	-1.88744	-0.783394	POU2F2	POU class 2 homeobox 2
g4506924_3p_a_at	0.18005	0.00368	3.23081	-1.88831	0.287795	SH3BGRL	SH3 domain binding glutamate rich protein like
4876812C_3p_at	0.18049	0.00371	3.22666	-1.88867	0.57367	PARVB	parvin beta
Hs.23165.0.A1_3p_at	0.18615	0.00414	3.18141	-1.88871	0.592087	QSER1	glutamine and serine rich 1
Hs2.384928.1.S1_3p_at	0.15542	0.00233	3.41968	-1.88879	1.02754	HPRT1	hypoxanthine phosphoribosyltransferase 1
Hs.134191.0.A1_3p_at	0.1806	0.00374	-3.22378	-1.88927	-0.406284	SLC35G1	solute carrier family 35 member G1
Hs.118786.0.S1_3p_at	0.16877	0.0028	-3.34317	-1.88949	-1.12797	MT2A	metallothionein 2A
g13376137_3p_a_at	0.17876	0.00343	-3.26009	-1.89096	-0.903551	TMC5	transmembrane channel like 5
g11321629_3p_a_at	0.18255	0.00387	-3.20948	-1.89119	-0.416396	NR1H2	nuclear receptor subfamily 1 group H member 2
g13543380_3p_s_at	0.1806	0.00375	3.22253	-1.89272	0.464586	ARHGDIA	Rho GDP dissociation inhibitor alpha
g4758765_3p_at	0.1806	0.00376	-3.22119	-1.89278	-0.659678	NDST3	N-deacetylase and N-sulfotransferase 3
215955_3p_x_at	0.1828	0.00388	3.20845	-1.89414	0.828369	ARHGAP26	Rho GTPase activating protein 26
g8923566_3p_at	0.1806	0.00377	-3.22078	-1.89599	-0.536518	TPCN1	two pore segment channel 1
g11125774_3p_at	0.13654	0.00142	-3.62141	-1.89657	-1.65756	REN	renin
g1755147_3p_at	0.18305	0.00389	-3.20735	-1.89697	-1.74854	DEFB1	defensin beta 1
g7705790_3p_a_at	0.18212	0.00385	3.21142	-1.89714	0.426012	RDH11	retinol dehydrogenase 11 (all-trans/9-cis/11-cis)
Hs.298262.1.S1_3p_a_at	0.1785	0.00338	-3.26621	-1.8977	-0.410434	RPS19	ribosomal protein S19
g3091285_3p_at	0.17152	0.00295	-3.3225	-1.89856	-1.38547	ESR2	estrogen receptor 2
g13375886_3p_at	0.18155	0.00382	3.21435	-1.90062	0.615059	ZMAT4	zinc finger matrin-type 4
Hs.136979.0.S1_3p_a_at	0.18074	0.00378	-3.21903	-1.90133	-0.333899	RASAL3	RAS protein activator like 3
g13236493_3p_at	0.181	0.00379	3.21758	-1.90232	0.508591	IL1A	interleukin 1 alpha
Hs.29159.1.S1_3p_at	0.18004	0.00365	-3.23424	-1.90412	-1.2989	ZNF75D	zinc finger protein 75D
Hs.121572.0.A1_3p_at	0.18693	0.00423	-3.17193	-1.90478	-2.67	BIRC3	baculoviral IAP repeat containing 3
Hs2.376879.1.A1_3p_at	0.18673	0.00419	3.17658	-1.90601	0.709226
g13430881_3p_a_at	0.18122	0.00381	-3.21557	-1.90612	-0.355422	CRTC1	CREB regulated transcription coactivator 1
Hs.172550.5.A1_3p_at	0.18537	0.00406	-3.18892	-1.90734	-0.694924	PTBP1	polypyrimidine tract binding protein 1
Hs.288869.0.S1_3p_a_at	0.18178	0.00384	-3.21318	-1.9081	-0.852487	NR2F2	nuclear receptor subfamily 2 group F member 2
Hs.178357.2.S1_3p_at	0.18178	0.00384	3.21317	-1.90864	0.594068	CAAP1	caspase activity and apoptosis inhibitor 1
Hs2.274885.1.S1_3p_s_at	0.18673	0.00418	-3.17722	-1.90866	-0.493068	LINC01056	long intergenic non-protein coding RNA 1056
Hs.61050.0.A1_3p_at	0.18417	0.00395	3.20095	-1.91029	0.372466	ANKRD53	ankyrin repeat domain 53
Hs.325678.0.A1_3p_at	0.1828	0.00388	-3.20826	-1.91064	-1.05625	CHD9	chromodomain helicase DNA binding protein 9
Hs.269099.0.A1_3p_at	0.18537	0.00408	-3.18779	-1.91167	-0.672093
Hs.274507.0.S1_3p_at	0.18693	0.00428	-3.16737	-1.91225	-0.619104
g7661625_3p_a_at	0.18212	0.00385	3.21167	-1.91231	0.382027	SERBP1	SERPINE1 mRNA binding protein 1
Hs.41294.0.A1_3p_at	0.18424	0.00396	3.19931	-1.91345	0.807238	GAS2L3	growth arrest specific 2 like 3
Hs.132890.0.A1_3p_at	0.18537	0.00409	3.18593	-1.91346	0.391473	SDCBP2-AS1	SDCBP2 antisense RNA 1
g13543688_3p_x_at	0.18673	0.00418	-3.17758	-1.91744	-0.46237	GINS4	GINS complex subunit 4
g12003430_3p_a_at	0.18335	0.0039	-3.20604	-1.91876	-1.50974	C19orf33	chromosome 19 open reading frame 33
Hs.108689.1.S1_3p_a_at	0.18627	0.00415	-3.18068	-1.91995	-0.95773
Hs.66803.0.S1_3p_at	0.16877	0.00277	-3.34853	-1.92009	-1.17421	IMPG2	interphotoreceptor matrix proteoglycan 2
Hs.274454.0.S1_3p_at	0.15563	0.00237	-3.4129	-1.92069	-0.598478	GP2	glycoprotein 2
Hs.277477.2.S1_3p_x_at	0.16807	0.00272	-3.35597	-1.92127	-0.284116	HLA-C///HLA-B	major histocompatibility complex, class I, C///major histocompatibility complex, class I, B
g4507750_3p_at	0.18693	0.00424	-3.17087	-1.92206	-1.18492	TYMS	thymidylate synthetase
211454_3p_x_at	0.18508	0.00399	-3.19636	-1.92485	-0.370128	FKSG49	FKSG49
Hs.48376.0.S1_3p_at	0.18537	0.00401	-3.19432	-1.92528	-0.498112	TNFRSF19	TNF receptor superfamily member 19
g11761320_3p_at	0.17329	0.00307	3.30526	-1.92574	1.37158	TLR9	toll like receptor 9
Hs2.146085.1.S1_3p_s_at	0.18693	0.00425	-3.16985	-1.92589	-0.424029	CC2D2A	coiled-coil and C2 domain containing 2A
Hs2.6790.2.S1_3p_at	0.17311	0.00306	-3.30666	-1.92703	-1.23063
g13518022_3p_at	0.18424	0.00396	-3.19962	-1.92726	-0.545164	OPCML	opioid binding protein/cell adhesion molecule like
g7662503_3p_at	0.18615	0.00414	-3.18146	-1.92726	-1.95048	LY96	lymphocyte antigen 96
Hs2.418477.1.S1_3p_at	0.18383	0.00392	3.20362	-1.93095	0.29456	SF3B2	splicing factor 3b subunit 2
Hs2.334325.1.S1_3p_at	0.18693	0.00438	3.1573	-1.93163	0.49115	LOC101928191	uncharacterized LOC101928191
Hs.21160.0.A1_3p_at	0.18537	0.00405	3.19044	-1.93234	0.592091
g11038627_3p_a_at	0.18673	0.0042	-3.1757	-1.93272	-0.594897	CHAT	choline O-acetyltransferase
Hs.237825.0.A3_3p_at	0.18537	0.00401	3.19422	-1.93415	0.314525	SRP72	signal recognition particle 72
Hs2.158744.2.S1_3p_at	0.18693	0.00439	-3.15667	-1.93542	-0.569141	ZNF568	zinc finger protein 568
Hs.173552.0.A1_3p_at	0.18537	0.00402	-3.19378	-1.93561	-1.1775	ZFP90	ZFP90 zinc finger protein
Hs.212157.0.A1_3p_at	0.18693	0.00431	3.16416	-1.93627	0.584318	ALKBH8	alkB homolog 8, tRNA methyltransferase
g5579463_3p_at	0.18417	0.00395	3.20103	-1.93837	0.317184	HIST2H4B///HIST4H4///HIST2H4A///HIST1H4L///HIST1H4E///HIST1H4B///HIST1H4H///HIST1H4C///HIST1H4J///HIST1H4K///HIST1H4F///HIST1H4D///HIST1H4A///HIST1H4I	histone cluster 2, H4b///histone cluster 4, H4///histone cluster 2, H4a///histone cluster 1, H4l///histone cluster 1, H4e///histone cluster 1, H4b///histone cluster 1, H4h///histone cluster 1, H4c///histone cluster 1, H4j///histone cluster 1, H4k///histone cluster 1, H4f///histone cluster 1, H4d///histone cluster 1, H4a///histone cluster 1, H4i
Hs.232194.0.A1_3p_at	0.17746	0.00331	3.27445	-1.93846	1.38191
Hs.301390.0.S1_3p_x_at	0.18537	0.00406	-3.18952	-1.93925	-0.602692
Hs.100877.0.A1_3p_at	0.18693	0.0044	-3.15563	-1.9396	-0.696476
Hs.120463.0.A1_3p_a_at	0.18424	0.00397	-3.19922	-1.941	-0.45879	LARP6	La ribonucleoprotein domain family member 6
Hs.539.3.A1_3p_at	0.18537	0.004	3.19531	-1.94107	0.518836	C17orf89	chromosome 17 open reading frame 89
g13435387_3p_x_at	0.18436	0.00397	3.1983	-1.94132	0.409199	CYP4A11	cytochrome P450 family 4 subfamily A member 11
Hs.24115.0.S1_3p_at	0.18537	0.00408	3.18764	-1.94208	0.56096	MIR17HG	miR-17-92a-1 cluster host gene
g13376547_3p_at	0.18693	0.0044	3.15564	-1.94216	0.484781	BIN3-IT1	BIN3 intronic transcript 1
Hs.271262.0.A1_3p_at	0.17881	0.00344	-3.258	-1.94277	-0.778371
g4507754_3p_at	0.18693	0.00438	-3.15762	-1.94503	-1.34495	TYROBP	TYRO protein tyrosine kinase binding protein
Hs.25956.0.S1_3p_at	0.18693	0.00431	3.16415	-1.94607	1.88026	SOSTDC1	sclerostin domain containing 1
Hs.120932.0.A1_3p_x_at	0.18615	0.00413	-3.18179	-1.94648	-0.369253	TNFRSF10D	TNF receptor superfamily member 10d
Hs2.434492.1.S1_3p_x_at	0.18212	0.00385	-3.21164	-1.94734	-0.480036
Hs.7946.0.S3_3p_a_at	0.18537	0.00402	-3.19332	-1.94788	-0.903428	MTUS1	microtubule associated tumor suppressor 1
Hs.153952.1.S1_3p_at	0.18537	0.00408	-3.18716	-1.94894	-0.534761	NT5E	5'-nucleotidase ecto
g6912707_3p_at	0.18537	0.00408	3.18745	-1.94898	0.681582	TIMM10	translocase of inner mitochondrial membrane 10 homolog (yeast)
g186635_3p_x_at	0.18122	0.00381	3.21601	-1.95039	1.19019	DBT	dihydrolipoamide branched chain transacylase E2
Hs.11367.0.S1_3p_at	0.18693	0.00425	3.17055	-1.95406	0.64425	NEAT1	nuclear paraspeckle assembly transcript 1 (non-protein coding)
Hs.54320.1.S1_3p_a_at	0.18537	0.00406	-3.18958	-1.95407	-0.440209	C19orf12	chromosome 19 open reading frame 12
g4505702_3p_at	0.18387	0.00394	3.20228	-1.95573	0.810555	PDZK1	PDZ domain containing 1
Hs.111779.1.S1_3p_at	0.18537	0.00402	3.19308	-1.95584	0.824306	SPARC	secreted protein acidic and cysteine rich
Hs.33519.0.A1_3p_at	0.18537	0.00406	3.18976	-1.95658	0.375653
208645_3p_s_at	0.18607	0.00412	-3.18314	-1.95729	-0.383641	RPS14	ribosomal protein S14
227075_3p_at	0.18537	0.00409	3.1859	-1.9576	0.375928	ELP3	elongator acetyltransferase complex subunit 3
Hs.132931.0.A1_3p_at	0.18693	0.00427	-3.16822	-1.95815	-0.853482	MTURN	maturin, neural progenitor differentiation regulator homolog (Xenopus)
g12655070_3p_at	0.18004	0.00353	-3.2475	-1.9589	-0.518613	TM4SF4	transmembrane 4 L six family member 4
g13376246_3p_a_at	0.18673	0.00417	-3.17865	-1.95962	-0.551096	ZNF672	zinc finger protein 672
g4557009_3p_at	0.18537	0.00406	-3.18891	-1.95971	-0.635643	ACP2	acid phosphatase 2, lysosomal
Hs.208334.0.S1_3p_at	0.18537	0.00405	-3.19027	-1.96	-0.641239	INSR	insulin receptor
Hs.306214.0.S1_3p_at	0.18971	0.00453	3.14304	-1.96064	0.481659	CDH26	cadherin 26
Hs2.406336.1.A1_3p_s_at	0.18537	0.00408	3.18695	-1.96144	0.746668	ATF1	activating transcription factor 1
Hs.23111.1.S1_3p_a_at	0.1806	0.00377	-3.22079	-1.96398	-1.97666	FARSA	phenylalanyl-tRNA synthetase alpha subunit
g11545903_3p_at	0.18537	0.00405	-3.19007	-1.964	-0.35893	DUS1L	dihydrouridine synthase 1 like
Hs2.381950.1.S1_3p_at	0.18693	0.00434	3.16162	-1.96407	0.325849	LY86-AS1	LY86 antisense RNA 1
Hs2.336697.1.S1_3p_x_at	0.18971	0.00454	3.14283	-1.96563	1.8127
Hs.312104.1.A1_3p_a_at	0.18679	0.0042	3.17477	-1.96608	0.727527
g8922375_3p_s_at	0.18537	0.00407	-3.18826	-1.96635	-0.523026	ARHGEF40	Rho guanine nucleotide exchange factor 40
Hs2.407237.1.A1_3p_at	0.19008	0.00456	3.14054	-1.96709	0.502685
Hs.250520.0.A1_3p_at	0.18537	0.0041	-3.18563	-1.96902	-1.0587
g13569900_3p_s_at	0.18615	0.00413	-3.18216	-1.96912	-0.392848	TSC22D4	TSC22 domain family member 4
g9961354_3p_at	0.18673	0.00416	-3.17901	-1.97056	-1.36634	F12	coagulation factor XII
Hs2.157825.1.S1_3p_s_at	0.18553	0.00411	3.18465	-1.97098	0.674144	ZDHHC15	zinc finger DHHC-type containing 15
Hs.306860.0.S1_3p_at	0.18673	0.00419	-3.17613	-1.97204	-0.647759	NLN	neurolysin
Hs.268723.0.A1_3p_at	0.18693	0.0043	3.16493	-1.97213	0.347963
g8923535_3p_s_at	0.18627	0.00415	-3.18052	-1.9726	-0.547703	HCFC1R1	host cell factor C1 regulator 1
g4503724_3p_s_at	0.18424	0.00397	-3.19895	-1.97557	-0.602483	FKBP1A	FK506 binding protein 1A
Hs2.348113.1.S1_3p_at	0.18673	0.0042	-3.17561	-1.97716	-1.52423
205320_3p_at	0.18693	0.00433	-3.16216	-1.97819	-0.482701	APC2	APC2, WNT signaling pathway regulator
Hs.237062.0.S1_3p_at	0.18673	0.00418	3.17689	-1.97901	0.695324	RAB3IP	RAB3A interacting protein
Hs.6535.0.S2_3p_at	0.18693	0.00429	-3.16626	-1.98017	-0.37326	SLC17A7	solute carrier family 17 member 7
Hs.24435.0.S1_3p_s_at	0.18693	0.00427	-3.16804	-1.98225	-0.410875	OXLD1	oxidoreductase like domain containing 1
240170_3p_at	0.18693	0.00424	3.17158	-1.98287	0.374292
Hs.306595.0.S1_3p_s_at	0.18673	0.00417	-3.17818	-1.9835	-0.42208	SUPT20H	SPT20 homolog, SAGA complex component
g13435404_3p_at	0.18693	0.00432	3.16352	-1.98376	0.361092	HRH2	histamine receptor H2
Hs.187686.0.A1_3p_x_at	0.18886	0.00448	-3.14812	-1.98486	-0.522072
Hs.144304.0.S1_3p_at	0.18693	0.00437	3.15872	-1.98571	0.628894	COQ2	coenzyme Q2, polyprenyltransferase
Hs.197082.0.A1_3p_at	0.18693	0.00437	3.15854	-1.98715	0.80229
231038_3p_s_at	0.18693	0.00425	-3.16978	-1.98799	-0.721476
Hs.301956.2.A1_3p_a_at	0.18693	0.00428	-3.16732	-1.98861	-0.407768	ZBTB11-AS1	ZBTB11 antisense RNA 1
Hs2.376880.1.S1_3p_at	0.1868	0.00421	3.17404	-1.98898	1.0475	SOX6	SRY-box 6
Hs.240052.0.A1_3p_at	0.18673	0.00419	-3.17647	-1.98992	-0.592779	CDH4	cadherin 4
Hs.184864.0.A1_3p_at	0.19095	0.0047	-3.12783	-1.99021	-0.656299	SHF	Src homology 2 domain containing F
Hs.100256.0.S1_3p_at	0.18693	0.00428	3.16683	-1.99045	0.37827	BTBD9	BTB domain containing 9
Hs.42792.0.A1_3p_at	0.19008	0.00459	-3.1379	-1.99202	-1.00098	LINC01116	long intergenic non-protein coding RNA 1116
Hs2.322044.1.S1_3p_s_at	0.18693	0.00438	-3.15763	-1.99206	-0.916946
Hs.178452.0.S1_3p_a_at	0.18693	0.00423	-3.17251	-1.99345	-0.451992	CTNNA1	catenin alpha 1
g438633_3p_a_at	0.18693	0.0043	-3.16513	-1.9946	-0.401623	SHMT1	serine hydroxymethyltransferase 1
g1000750_3p_at	0.17939	0.00347	3.25518	-1.99532	0.981895	NPY2R	neuropeptide Y receptor Y2
Hs.326391.0.A1_3p_at	0.1868	0.00421	3.174	-1.99547	0.331837	PHYHD1	phytanoyl-CoA dioxygenase domain containing 1
Hs.158196.2.A1_3p_at	0.18693	0.00438	3.15811	-1.99555	0.773173	CDKL5	cyclin dependent kinase like 5
1560964_3p_at	0.18693	0.00425	-3.17034	-1.99556	-0.381006
Hs2.365200.1.S1_3p_at	0.19008	0.00459	3.1376	-1.99558	0.51057
Hs2.434313.1.S1_3p_at	0.17943	0.00348	-3.25424	-1.99734	-1.15418
Hs.131915.0.A1_3p_a_at	0.19095	0.00469	3.12863	-1.99827	0.724444	ADNP2	ADNP homeobox 2
Hs.42656.0.A2_3p_at	0.18693	0.00438	3.15805	-1.99992	0.465803	RAPH1	Ras association (RalGDS/AF-6) and pleckstrin homology domains 1
Hs2.375651.1.A1_3p_at	0.17358	0.0031	-3.30109	-2.00183	-1.24923	LOC100508226///MAGI1-IT1///MAGI1	HHSL751///MAGI1 intronic transcript 1///membrane associated guanylate kinase, WW and PDZ domain containing 1
Hs.159354.1.A1_3p_at	0.19095	0.00468	-3.12944	-2.00359	-1.17008
g184264_3p_at	0.18693	0.00429	3.16671	-2.00374	0.366455	HNF1A	HNF1 homeobox A
Hs.306925.0.S1_3p_at	0.18673	0.00417	-3.17788	-2.00517	-0.86178	TCF12	transcription factor 12
g12653062_3p_a_at	0.18537	0.00407	-3.18804	-2.0053	-0.343759	OSBPL2	oxysterol binding protein like 2
g8923189_3p_at	0.19095	0.00469	-3.12854	-2.00594	-0.784614	FAM83E	family with sequence similarity 83 member E
Hs2.407042.1.S1_3p_at	0.18693	0.00433	3.16292	-2.00608	0.307462	SAMD15	sterile alpha motif domain containing 15
Hs.23765.0.S1_3p_at	0.18693	0.0044	-3.156	-2.00753	-0.441104	FAM213B	family with sequence similarity 213 member B
Hs.301293.0.S1_3p_at	0.18971	0.00454	-3.14254	-2.00771	-1.02495	NPAS3	neuronal PAS domain protein 3
Hs2.351265.1.S1_3p_at	0.19008	0.00459	-3.13792	-2.00924	-0.526578	CXorf58	chromosome X open reading frame 58
207263_3p_x_at	0.17881	0.00344	-3.25814	-2.00955	-2.10026	VEZT	vezatin, adherens junctions transmembrane protein
g13027609_3p_a_at	0.18693	0.00439	-3.15671	-2.01182	-0.437439	CENPBD1P1	CENPB DNA-binding domains containing 1 pseudogene 1
g7662361_3p_s_at	0.18805	0.00444	-3.15227	-2.01233	-0.324875	DHX30	DEAH-box helicase 30
Hs.113125.0.A1_3p_at	0.19095	0.00465	3.13295	-2.01333	0.684493	LOC727815	hypothetical LOC727815
Hs.24790.0.S1_3p_a_at	0.18849	0.00446	-3.15012	-2.01756	-0.615025	CACHD1	cache domain containing 1
Hs.76930.1.A1_3p_a_at	0.18693	0.00433	3.16287	-2.01831	0.408179	SNCA	synuclein alpha
g2587057_3p_at	0.17786	0.00334	-3.27096	-2.01852	-0.462227	TAPBP	TAP binding protein (tapasin)
Hs.188006.0.S1_3p_s_at	0.18673	0.0042	3.17519	-2.01854	0.582793	RHOBTB3	Rho related BTB domain containing 3
Hs.57664.0.S1_3p_at	0.18877	0.00448	-3.14862	-2.02088	-0.558655	ITGB6	integrin subunit beta 6
37966_3p_at	0.18693	0.00431	3.16452	-2.02108	0.445193	PARVB	parvin beta
g13569955_3p_s_at	0.18805	0.00444	-3.15229	-2.02117	-0.366465	ARPC5L	actin related protein 2/3 complex subunit 5 like
Hs.26530.0.S2_3p_at	0.18693	0.00437	3.15821	-2.02138	0.613394	SDPR	serum deprivation response
g4557336_3p_a_at	0.18849	0.00446	-3.15028	-2.02358	-0.661473	ASS1	argininosuccinate synthase 1
g179703_3p_at	0.18693	0.00438	-3.1574	-2.02359	-1.04969	C6	complement component 6
g7661773_3p_a_at	0.17654	0.00325	3.28252	-2.02611	1.21557	SETD2	SET domain containing 2
Hs.221132.0.A1_3p_at	0.18693	0.0044	-3.15612	-2.02628	-0.723109
Hs.58323.0.S1_3p_a_at	0.18874	0.00447	3.1492	-2.02845	0.889752
Hs.325530.0.A3_3p_a_at	0.18849	0.00445	-3.15092	-2.03112	-0.432028	EXOC7	exocyst complex component 7
Hs.146138.0.A1_3p_at	0.19339	0.0049	3.11038	-2.03186	0.49946
Hs.26395.1.S1_3p_at	0.1868	0.00421	-3.17383	-2.03223	-1.02883	EPB41L1	erythrocyte membrane protein band 4.1 like 1
Hs.164073.0.A1_3p_at	0.19095	0.00467	-3.13109	-2.03374	-0.782448	SLC26A9	solute carrier family 26 member 9
31637_3p_s_at	0.18971	0.00454	-3.14219	-2.03432	-0.599549	NR1D1///THRA	nuclear receptor subfamily 1 group D member 1///thyroid hormone receptor, alpha
1564767_3p_at	0.18693	0.00436	-3.1598	-2.03752	-1.0323
Hs.287633.0.S1_3p_at	0.19095	0.00465	-3.13211	-2.04055	-0.94427	C18orf8	chromosome 18 open reading frame 8
Hs.73082.1.S1_3p_a_at	0.19339	0.00498	3.10408	-2.04057	0.614198	KRT35	keratin 35
Hs.34744.0.S1_3p_at	0.18693	0.0043	-3.16554	-2.04102	-0.442881	ABCC5	ATP binding cassette subfamily C member 5
Hs.306316.0.S1_3p_at	0.19382	0.005	3.10194	-2.04104	0.524444	MEF2C-AS1	MEF2C antisense RNA 1
g1565299_3p_at	0.19339	0.00491	-3.10935	-2.04155	-1.0678
g7019568_3p_at	0.19008	0.00459	-3.13769	-2.04239	-0.304975	VPS4A	vacuolar protein sorting 4 homolog A
Hs2.407306.1.A1_3p_at	0.18805	0.00443	-3.1524	-2.04248	-0.390675	WHAMMP2	WAS protein homolog associated with actin, golgi membranes and microtubules pseudogene 2
Hs2Affx.1.15.S1_3p_at	0.18693	0.00435	-3.16071	-2.04317	-0.924441	NLRP13	NLR family pyrin domain containing 13
g13376758_3p_x_at	0.19339	0.00494	-3.10721	-2.04457	-0.703531	CXorf21	chromosome X open reading frame 21
Hs.124024.0.S2_3p_x_at	0.19008	0.0046	-3.13738	-2.0449	-1.17426	DTX1	deltex E3 ubiquitin ligase 1
g13775213_3p_s_at	0.19339	0.00494	3.10702	-2.04533	0.772245	DRC3	dynein regulatory complex subunit 3
g8923109_3p_a_at	0.19078	0.00463	-3.1347	-2.04574	-0.614146	NDE1	nudE neurodevelopment protein 1
Hs.112765.0.A1_3p_at	0.19339	0.00493	3.10789	-2.04589	0.646456	FAM133A	family with sequence similarity 133 member A
Hs.188838.0.A1_3p_at	0.19113	0.00471	-3.12688	-2.04594	-0.398701	PTPRA	protein tyrosine phosphatase, receptor type A
Hs.235543.0.A1_3p_at	0.19095	0.00468	-3.1297	-2.04643	-0.785025
Hs.134749.0.A1_3p_at	0.18926	0.00451	-3.14522	-2.04674	-0.613921	WDR73	WD repeat domain 73
Hs.214646.3.S1_3p_at	0.19008	0.00458	-3.13917	-2.04692	-0.41053	SLC35E2B///SLC35E2	solute carrier family 35 member E2B///solute carrier family 35 member E2
Hs.103135.0.A1_3p_at	0.18916	0.0045	-3.1466	-2.04749	-0.514538	SNHG19	small nucleolar RNA host gene 19
Hs2.136949.2.S1_3p_s_at	0.18849	0.00445	3.1507	-2.04803	0.31405	FGD2	FYVE, RhoGEF and PH domain containing 2
Hs.178393.0.S1_3p_at	0.18926	0.0045	3.14602	-2.04821	0.48084
Hs.69280.0.S1_3p_at	0.19095	0.00465	-3.13294	-2.04846	-0.575556	HAUS8	HAUS augmin like complex subunit 8
g4505194_3p_at	0.19095	0.00467	-3.13054	-2.04853	-0.428235	MAP3K11	mitogen-activated protein kinase kinase kinase 11
Hs.24870.0.A2_3p_at	0.18874	0.00447	3.14898	-2.04885	0.938276	INO80D	INO80 complex subunit D
Hs2.153260.2.S1_3p_s_at	0.19008	0.00458	-3.13883	-2.04973	-0.487644	SH3KBP1	SH3 domain containing kinase binding protein 1
Hs2.204529.2.S1_3p_s_at	0.19008	0.00457	3.13983	-2.04991	0.99102	ZNF333	zinc finger protein 333
g9558722_3p_a_at	0.18926	0.00451	-3.14561	-2.05031	-0.712603	ARHGEF4	Rho guanine nucleotide exchange factor 4
g6006039_3p_at	0.18005	0.00365	3.23326	-2.05095	0.324324	SLC25A14	solute carrier family 25 member 14
Hs.97300.0.A1_3p_at	0.18887	0.00448	3.14773	-2.05303	0.348321	C15orf65	chromosome 15 open reading frame 65
Hs2.385500.1.S1_3p_at	0.18383	0.00393	3.20334	-2.05305	0.959771	VSTM2A-OT1	VSTM2A overlapping transcript 1
Hs2.348624.1.S1_3p_at	0.19591	0.00508	3.09573	-2.05359	0.51887
Hs.176139.0.A1_3p_at	0.18971	0.00454	3.14238	-2.05475	0.414475
g1136385_3p_a_at	0.19095	0.0047	3.12814	-2.05519	0.539461	SUPT6H	SPT6 homolog, histone chaperone
Hs.257786.0.A1_3p_at	0.19339	0.00496	-3.10513	-2.05538	-0.71596	IRS1	insulin receptor substrate 1
Hs.48516.0.A1_3p_a_at	0.19095	0.00465	-3.13231	-2.05687	-0.444159	PLAC9	placenta specific 9
Hs.5437.2.A2_3p_at	0.19008	0.00457	3.14025	-2.05895	0.672529	JAZF1	JAZF zinc finger 1
Hs.278485.0.S1_3p_at	0.19382	0.005	3.10185	-2.06126	0.507844	OR1E1	olfactory receptor family 1 subfamily E member 1
g5031774_3p_a_at	0.18932	0.00452	3.1448	-2.06151	0.449273	CTDSPL	CTD small phosphatase like
233903_3p_s_at	0.19707	0.00513	3.09136	-2.06231	0.683895	ARHGEF26	Rho guanine nucleotide exchange factor 26
g5729771_3p_a_at	0.19095	0.0047	3.12806	-2.06329	0.418543	CLN5	ceroid-lipofuscinosis, neuronal 5
g7381210_3p_x_at	0.1974	0.00516	-3.08908	-2.06636	-0.576625	DCN	decorin
Hs.122341.0.A1_3p_at	0.19257	0.00479	-3.11987	-2.06749	-0.725165
Hs.106019.0.S1_3p_a_at	0.19225	0.00476	-3.12246	-2.06818	-0.599609	PPP1R10	protein phosphatase 1 regulatory subunit 10
Hs.24725.0.A1_3p_at	0.18693	0.00436	-3.15933	-2.06833	-1.65135	LOC101928069	uncharacterized LOC101928069
Hs2.187581.1.S1_3p_x_at	0.19095	0.00469	-3.12863	-2.0687	-0.533405	FRMD4A	FERM domain containing 4A
g13436385_3p_s_at	0.19019	0.0046	-3.13685	-2.07097	-0.549267	STAT6	signal transducer and activator of transcription 6
Hs2.145372.1.S1_3p_at	0.19095	0.00467	3.13056	-2.07116	0.69602	DISC1FP1	DISC1 fusion partner 1 (non-protein coding)
Hs.152653.0.S1_3p_at	0.19008	0.00459	-3.13823	-2.07137	-0.606549
g7662471_3p_at	0.19157	0.00473	3.12507	-2.07145	0.693018	PPM1E	protein phosphatase, Mg2+/Mn2+ dependent 1E
g7656943_3p_at	0.19008	0.00459	3.13806	-2.07159	0.420302	LYPD3	LY6/PLAUR domain containing 3
Hs.149429.0.A1_3p_at	0.19095	0.00467	3.13099	-2.07234	0.7633	SLC5A1	solute carrier family 5 member 1
g10863886_3p_a_at	0.1946	0.00503	3.09936	-2.07253	0.578832	CLDN1	claudin 1
Hs.144904.2.S1_3p_at	0.19008	0.00458	-3.13916	-2.07279	-0.398275	RNF187	ring finger protein 187
g7661805_3p_at	0.18693	0.00438	-3.15744	-2.07463	-0.25017	MRPL15	mitochondrial ribosomal protein L15
g11038651_3p_x_at	0.19168	0.00474	-3.12453	-2.07472	-0.709301	PTTG1	pituitary tumor-transforming 1
g13376207_3p_x_at	0.19235	0.00477	-3.12197	-2.07603	-0.493997	LOC100133585///RABEP2	similar to RABEP2 protein///rabaptin, RAB GTPase binding effector protein 2
Hs2.379563.1.A1_3p_at	0.19095	0.0047	3.12827	-2.07688	0.392596	ZDHHC18	zinc finger DHHC-type containing 18
g4502396_3p_s_at	0.19707	0.00513	-3.09157	-2.077	-1.5334	C2///CFB	complement component 2///complement factor B
Hs.253587.0.A1_3p_at	0.18537	0.00406	-3.18955	-2.0782	-1.5865
g398491_3p_at	0.19842	0.00524	-3.08216	-2.08012	-0.837873	LOC440871///IGK///IGKV3-20///IGKV3D-11///IGKV3D-15	similar to hCG2043206///immunoglobulin kappa locus///immunoglobulin kappa variable 3-20///immunoglobulin kappa variable 3D-11///immunoglobulin kappa variable 3D-15 (gene/pseudogene)
Hs.293916.0.S1_3p_at	0.19339	0.00496	-3.10532	-2.08023	-0.949451	EBF1	early B-cell factor 1
g2529432_3p_a_at	0.19257	0.0048	3.1192	-2.08174	0.360153	PAFAH2	platelet activating factor acetylhydrolase 2
Hs.56279.0.S1_3p_at	0.19339	0.00497	3.10482	-2.08211	0.445016	CARD18	caspase recruitment domain family member 18
Hs2.103002.1.S1_3p_s_at	0.19113	0.00471	-3.12717	-2.08378	-0.838969
Hs2Affx.1.326.S1_3p_x_at	0.19095	0.00466	-3.13174	-2.08439	-0.509412	TTLL3	tubulin tyrosine ligase like 3
238183_3p_at	0.19727	0.00515	3.08989	-2.08456	1.14009
Hs2.350885.1.S1_3p_at	0.1918	0.00475	3.12373	-2.08678	0.92497	HDX	highly divergent homeobox
Hs2.351127.1.S1_3p_at	0.19254	0.00478	-3.12072	-2.08768	-0.776721	LOC284788	uncharacterized LOC284788
Hs.146133.0.A1_3p_at	0.19339	0.00494	3.10713	-2.09028	0.758627	MARVELD3	MARVEL domain containing 3
Hs2.364776.1.A1_3p_s_at	0.18693	0.00428	-3.16703	-2.0909	-1.19796	ARHGAP29	Rho GTPase activating protein 29
Hs.273344.1.S1_3p_s_at	0.19095	0.00465	3.13245	-2.09173	0.415368	DCAF13	DDB1 and CUL4 associated factor 13
g13529052_3p_x_at	0.19267	0.00481	-3.11822	-2.09199	-1.14242	MT1G	metallothionein 1G
Hs.248013.0.S1_3p_s_at	0.19095	0.00468	-3.13019	-2.09236	-0.381941	RAB40AL///RAB40A	RAB40A, member RAS oncogene family-like///RAB40A, member RAS oncogene family
Hs.42656.0.A2_3p_x_at	0.19316	0.00486	3.11411	-2.09322	0.437549	RAPH1	Ras association (RalGDS/AF-6) and pleckstrin homology domains 1
Hs2.195373.1.A1_3p_at	0.19307	0.00484	-3.11597	-2.09323	-0.595431	LOC105370943	uncharacterized LOC105370943
Hs.227716.0.S2_3p_a_at	0.19257	0.0048	3.11912	-2.09324	0.536787	DIP2C	disco interacting protein 2 homolog C
Hs2.127395.1.A1_3p_at	0.19904	0.00533	-3.07533	-2.09381	-1.15984	DTHD1	death domain containing 1
Hs.283835.0.S1_3p_x_at	0.19904	0.00533	3.07485	-2.09418	0.58379
g4507776_3p_a_at	0.19095	0.00468	-3.12975	-2.09443	-0.408588	UBE2D3	ubiquitin conjugating enzyme E2 D3
Hs.33790.0.A1_3p_at	0.19339	0.00495	3.10603	-2.09462	0.388821
g13775169_3p_s_at	0.19888	0.00527	3.07997	-2.0955	0.355978
g11125763_3p_a_at	0.19254	0.00478	3.12078	-2.09711	1.12479	FXYD2	FXYD domain containing ion transport regulator 2
g4506804_3p_at	0.18693	0.00435	-3.16011	-2.09871	-0.645352	SCN1B	sodium voltage-gated channel beta subunit 1
Hs.74520.0.S1_3p_a_at	0.19558	0.00506	-3.0967	-2.09909	-1.86599	ATXN1	ataxin 1
Hs.292396.0.S1_3p_at	0.19888	0.00529	3.07814	-2.09912	0.606895
Hs.272213.0.S1_3p_x_at	0.19309	0.00485	-3.11483	-2.09982	-0.78017	GAREM2	GRB2 associated regulator of MAPK1 subtype 2
Hs.257571.0.A1_3p_at	0.19339	0.00491	-3.10938	-2.10073	-0.565931
Hs.236522.0.S1_3p_at	0.19168	0.00474	-3.12426	-2.10097	-0.545072	ABHD12	abhydrolase domain containing 12
1566110_3p_at	0.19141	0.00472	3.12599	-2.10107	0.286446	PIEZO1	piezo type mechanosensitive ion channel component 1
Hs2.25515.1.A1_3p_s_at	0.18693	0.00428	-3.16695	-2.10256	-0.897752	MCF2L	MCF.2 cell line derived transforming sequence like
Hs.145696.3.A1_3p_x_at	0.19906	0.00538	3.07106	-2.103	0.827412	RBM39	RNA binding motif protein 39
g829622_3p_at	0.18387	0.00393	-3.20252	-2.10353	-0.264666	MYL12B	myosin light chain 12B
Hs.271374.0.A1_3p_at	0.19906	0.0054	3.06993	-2.10362	0.567665
Hs.11123.2.A1_3p_at	0.19339	0.00497	-3.10467	-2.10469	-0.710112	HERC4	HECT and RLD domain containing E3 ubiquitin protein ligase 4
g6671492_3p_x_at	0.19257	0.00481	-3.11871	-2.10514	-0.496473	OGFR	opioid growth factor receptor
g13346501_3p_at	0.19888	0.00527	3.07984	-2.10565	0.522376	LPAL2	lipoprotein(a) like 2, pseudogene
g13376362_3p_at	0.19888	0.00531	-3.07692	-2.10661	-0.560251	SCD5	stearoyl-CoA desaturase 5
g8922460_3p_s_at	0.1925	0.00478	3.12137	-2.10707	0.471298	TMEM38B	transmembrane protein 38B
Hs.19121.0.S2_3p_a_at	0.19035	0.00461	-3.1362	-2.10727	-0.519119	AP2A2	adaptor related protein complex 2 alpha 2 subunit
g13129025_3p_at	0.19309	0.00485	-3.11522	-2.10941	-0.497906	TMEM106C	transmembrane protein 106C
Hs.151385.0.S1_3p_at	0.19307	0.00484	3.11569	-2.1102	0.569	VWA8	von Willebrand factor A domain containing 8
Hs.183779.0.A1_3p_at	0.19762	0.00517	-3.08752	-2.11079	-1.53232	CCAR1	cell division cycle and apoptosis regulator 1
Hs.125815.0.A1_3p_at	0.19765	0.00519	3.0859	-2.11329	0.466071
224062_3p_x_at	0.1999	0.00544	3.06656	-2.11385	0.840973	KLK4	kallikrein related peptidase 4
Hs.135617.0.S1_3p_x_at	0.19339	0.00491	-3.10953	-2.11391	-0.748028
Hs.147650.0.A1_3p_at	0.1752	0.0032	3.28825	-2.11394	1.08093
217016_3p_x_at	0.19272	0.00482	-3.11759	-2.11399	-0.427254	TMEM212	transmembrane protein 212
Hs.31386.0.S1_3p_a_at	0.19339	0.00492	-3.10902	-2.11401	-0.359851	SFRP2	secreted frizzled related protein 2
Hs2.127830.1.A1_3p_at	0.19759	0.00517	3.08787	-2.11414	0.494968	MYLK4	myosin light chain kinase family member 4
Hs.9075.0.S1_3p_a_at	0.19257	0.0048	-3.11875	-2.11416	-0.622715	STK17A	serine/threonine kinase 17a
g7211437_3p_x_at	0.19765	0.00519	3.08661	-2.11471	1.19398	GOLGA8B///GOLGA8A	golgin A8 family member B///golgin A8 family member A
g12654562_3p_a_at	0.19339	0.00498	-3.10361	-2.11533	-0.505678	AK1	adenylate kinase 1
g4506670_3p_s_at	0.19339	0.00493	-3.10798	-2.11553	-0.387653	RPLP2	ribosomal protein lateral stalk subunit P2
g12061050_3p_a_at	0.19095	0.00469	-3.12906	-2.11606	-0.600022	GADD45B	growth arrest and DNA damage inducible beta
Hs2.382623.1.S1_3p_x_at	0.19339	0.0049	-3.11054	-2.11681	-0.737076
g4507030_3p_at	0.19309	0.00485	3.11491	-2.11731	0.902553	SLC5A1	solute carrier family 5 member 1
Hs.13477.0.A1_3p_x_at	0.19339	0.00494	3.10693	-2.11781	0.702758	LOC286161	uncharacterized LOC286161
Hs.122762.0.A1_3p_x_at	0.19906	0.00539	3.07066	-2.11812	0.686104	ZNF430	zinc finger protein 430
Hs.43834.0.S1_3p_at	0.1928	0.00482	3.1171	-2.11844	1.36876	ZNF280B	zinc finger protein 280B
g13236556_3p_at	0.19305	0.00483	3.1163	-2.11847	0.544582	TMEM243	transmembrane protein 243
g13529139_3p_s_at	0.19339	0.0049	3.11092	-2.11937	1.00191	HMGN5	high mobility group nucleosome binding domain 5
g4758003_3p_at	0.19398	0.00501	3.10123	-2.12107	0.548746	CLGN	calmegin
Hs.257530.0.A1_3p_at	0.19906	0.00537	-3.07198	-2.1213	-0.501102	SNX24	sorting nexin 24
g8923420_3p_at	0.19376	0.00499	-3.10251	-2.12176	-0.35874	SARS2	seryl-tRNA synthetase 2, mitochondrial
g4503816_3p_at	0.18693	0.00439	-3.15703	-2.12199	-0.390296	KDSR	3-ketodihydrosphingosine reductase
Hs.132629.0.A1_3p_at	0.19339	0.00488	-3.11206	-2.12379	-0.327384
g13195440_3p_x_at	0.19339	0.00495	-3.10585	-2.12486	-0.438473	KLF16	Kruppel like factor 16
Hs.158101.0.A1_3p_x_at	0.19888	0.0053	-3.07705	-2.12559	-0.490676	ZNF738	zinc finger protein 738
Hs2.375719.1.S1_3p_x_at	0.19316	0.00486	-3.11421	-2.12633	-0.412806	NSFP1	N-ethylmaleimide-sensitive factor pseudogene 1
g4099210_3p_a_at	0.19339	0.00491	-3.10928	-2.12795	-0.772502	TSPAN6	tetraspanin 6
Hs2.385183.1.A1_3p_at	0.17369	0.00313	-3.29793	-2.1284	-1.73369
Hs2.435827.1.S1_3p_at	0.20158	0.00556	3.05751	-2.12854	0.805209	TRIQK	triple QxxK/R motif containing
Hs.190450.0.A1_3p_s_at	0.19904	0.00535	3.07356	-2.12934	0.33177	PIGB	phosphatidylinositol glycan anchor biosynthesis class B
g7657580_3p_at	0.19257	0.00479	3.11971	-2.12993	0.395796	SLC25A13	solute carrier family 25 member 13
g1469781_3p_a_at	0.1806	0.00375	-3.22229	-2.1303	-1.28164	EFNB3	ephrin B3
Hs.123609.0.S1_3p_at	0.19339	0.00494	3.10731	-2.13095	0.316762	LOC643406///LINC00654	uncharacterized LOC643406///long intergenic non-protein coding RNA 654
g10834999_3p_at	0.17369	0.00312	-3.29885	-2.13113	-0.693681	PNLIP///COL1A2	pancreatic lipase///collagen type I alpha 2 chain
Hs.89121.0.S1_3p_at	0.19339	0.00498	-3.10358	-2.1312	-0.467884	KIAA0485	uncharacterized LOC57235
g8922276_3p_a_at	0.19339	0.00487	-3.11322	-2.13123	-0.67502	TMEM51	transmembrane protein 51
Hs.202255.0.A1_3p_at	0.19339	0.00496	-3.10567	-2.13194	-1.05272
Hs.174139.0.S4_3p_at	0.18004	0.00355	3.24582	-2.13201	0.334588	CLCN3	chloride voltage-gated channel 3
Hs.306591.0.S1_3p_at	0.20219	0.0056	-3.05385	-2.13511	-0.804502	TMEM132A	transmembrane protein 132A
Hs.6298.0.S1_3p_at	0.19339	0.00493	-3.10815	-2.13556	-0.634914	NAV1	neuron navigator 1
g6523818_3p_s_at	0.19456	0.00503	3.09971	-2.13577	0.705796	SRD5A1	steroid 5 alpha-reductase 1
g4504894_3p_a_at	0.19339	0.00495	-3.10628	-2.136	-0.405464	KPNA1	karyopherin subunit alpha 1
Hs.101150.0.A1_3p_at	0.19905	0.00535	3.07329	-2.13794	0.374552	PPP1R18	protein phosphatase 1 regulatory subunit 18
Hs.159188.0.S1_3p_at	0.19906	0.00541	-3.06902	-2.13799	-0.577029
Hs.197803.1.A1_3p_x_at	0.19759	0.00517	-3.08791	-2.13811	-0.46294	SUZ12P1	SUZ12 polycomb repressive complex 2 subunit pseudogene 1
1559623_3p_at	0.19339	0.00494	-3.10745	-2.13945	-0.525404	C11orf54	chromosome 11 open reading frame 54
Hs2.348322.1.S1_3p_at	0.19539	0.00506	-3.09737	-2.13962	-0.530371	NXNL1	nucleoredoxin-like 1
g1765984_3p_at	0.19765	0.00518	-3.0867	-2.14201	-1.23513	KCNJ15	potassium voltage-gated channel subfamily J member 15
g7706676_3p_at	0.19867	0.00525	-3.0811	-2.14232	-0.529786	SLC14A1	solute carrier family 14 member 1 (Kidd blood group)
Hs2.435931.1.S1_3p_x_at	0.18387	0.00393	-3.20249	-2.14256	-0.411529	MDN1	midasin AAA ATPase 1
Hs.293156.0.A1_3p_at	0.19765	0.00519	3.08639	-2.14315	0.659608
Hs.301748.0.S1_3p_at	0.18693	0.00437	-3.15826	-2.14351	-0.863421
Hs2.312487.1.S1_3p_at	0.19904	0.00533	3.07473	-2.14369	0.409303
g4502078_3p_a_at	0.19339	0.00495	3.1062	-2.14535	0.364473	AMPD3	adenosine monophosphate deaminase 3
Hs.155489.2.S1_3p_at	0.199	0.00532	-3.07623	-2.1455	-1.14336	SRGAP1///SLC4A1	SLIT-ROBO Rho GTPase activating protein 1///solute carrier family 4 member 1 (Diego blood group)
Hs.158714.0.S1_3p_at	0.19724	0.00514	-3.0906	-2.14594	-0.369358	HECA	hdc homolog, cell cycle regulator
Hs.22634.0.A1_3p_at	0.20392	0.00568	3.04841	-2.1463	0.418972
4919775C_3p_s_at	0.1974	0.00515	-3.0892	-2.14656	-0.52673	ZNF710	zinc finger protein 710
Hs.11177.0.A1_3p_at	0.19769	0.00521	-3.0845	-2.14675	-0.538854	STEAP4	STEAP4 metalloreductase
Hs2.385773.1.S1_3p_at	0.19724	0.00514	3.09047	-2.15022	0.652019	LOC101929441	uncharacterized LOC101929441
Hs2.333918.1.S1_3p_at	0.20392	0.00568	-3.04815	-2.15076	-0.545992	SCARA5	scavenger receptor class A member 5
Hs2.116156.1.S1_3p_at	0.19765	0.0052	-3.08511	-2.15231	-0.845083	ARHGAP26-AS1	ARHGAP26 antisense RNA 1
Hs2.429701.1.S1_3p_at	0.20444	0.00573	3.04437	-2.15326	0.601151	RARS2	arginyl-tRNA synthetase 2, mitochondrial
g8922831_3p_at	0.20219	0.0056	-3.05423	-2.15466	-0.632028	PRR11	proline rich 11
Hs2.291964.1.S1_3p_s_at	0.18004	0.00355	-3.24596	-2.15536	-1.46596	LOC105376530	uncharacterized LOC105376530
g4505270_3p_at	0.18693	0.00437	-3.15894	-2.15586	-1.08507	MT1X	metallothionein 1X
Hs.167167.0.A1_3p_at	0.19904	0.00535	-3.07382	-2.15815	-1.04478
Hs.293650.0.A1_3p_s_at	0.19595	0.00508	3.09536	-2.15844	0.290671	SEC16B	SEC16 homolog B, endoplasmic reticulum export factor
Hs2.327451.1.S1_3p_s_at	0.19904	0.00534	-3.07424	-2.15869	-0.390452
Hs.237323.2.S2_3p_at	0.19765	0.0052	3.08518	-2.15944	0.573902	PGM3	phosphoglucomutase 3
Hs.278648.0.S1_3p_at	0.20154	0.00555	-3.05819	-2.15971	-0.666293
Hs.1074.1.A1_3p_s_at	0.20154	0.00555	-3.05809	-2.16139	-0.628785	SFTPC	surfactant protein C
g7662650_3p_at	0.19707	0.00512	3.09184	-2.16235	0.810033	RGCC	regulator of cell cycle
Hs.173648.1.A1_3p_at	0.20444	0.00579	3.03973	-2.16358	0.968055	ZNF818P	zinc finger protein 818, pseudogene
Hs2.437527.1.S1_3p_at	0.19765	0.0052	-3.08516	-2.1638	-0.641308	OSBPL1A	oxysterol binding protein like 1A
Hs.177135.0.A1_3p_at	0.19867	0.00526	3.08083	-2.16399	0.603947	MAML3	mastermind like transcriptional coactivator 3
g11496980_3p_a_at	0.1968	0.00511	-3.09274	-2.16501	-0.833126	SVIL	supervillin
g13435154_3p_at	0.19843	0.00524	-3.08188	-2.16691	-0.591924	WBSCR23	Williams-Beuren syndrome chromosome region 23
Hs.10964.0.S1_3p_a_at	0.19339	0.00497	-3.10454	-2.16716	-0.32867	ATPAF1	ATP synthase mitochondrial F1 complex assembly factor 1
Hs2.6295.2.S1_3p_at	0.18693	0.0044	-3.15613	-2.16743	-1.42622	ZNF385B	zinc finger protein 385B
g4505622_3p_at	0.19888	0.0053	-3.07731	-2.16857	-0.651831	PBX1	PBX homeobox 1
Hs.173522.0.A1_3p_at	0.20444	0.0058	-3.03937	-2.1709	-2.55032
Hs.179309.0.A1_3p_at	0.20444	0.00579	3.03982	-2.1729	0.506276
g13375712_3p_s_at	0.18693	0.00426	-3.16921	-2.17319	-0.27156	TCTN1	tectonic family member 1
g12804750_3p_at	0.19904	0.00532	-3.0757	-2.174	-0.500042	RRS1	ribosome biogenesis regulator homolog
Hs.24064.0.A1_3p_at	0.20444	0.00576	3.0425	-2.17409	0.764535	STAT5B	signal transducer and activator of transcription 5B
Hs2.307374.1.S1_3p_s_at	0.20547	0.00588	-3.03373	-2.17452	-1.50306
g4507370_3p_x_at	0.19772	0.00522	-3.08418	-2.17465	-0.27317	TAZ	tafazzin
Hs.87083.0.A1_3p_at	0.20393	0.00569	3.04736	-2.17489	0.343735
g4507460_3p_at	0.20444	0.00572	-3.04495	-2.17632	-1.06984	TGFA	transforming growth factor alpha
Hs.19597.1.A2_3p_at	0.20547	0.00589	-3.03273	-2.17664	-1.19388	CMIP	c-Maf inducing protein
Hs.145356.0.A1_3p_x_at	0.19888	0.00529	3.07852	-2.1783	0.534524
g13183148_3p_at	0.20121	0.00553	3.05976	-2.17878	0.436922	ADGRE3	adhesion G protein-coupled receptor E3
Hs.263671.0.A1_3p_at	0.20547	0.00592	3.03092	-2.17936	0.642981	RDX	radixin
g7018429_3p_at	0.18693	0.00423	3.1723	-2.17945	0.338465	GOLT1B	golgi transport 1B
g6470140_3p_at	0.20121	0.00553	-3.05954	-2.17991	-0.497413	CYP2E1	cytochrome P450 family 2 subfamily E member 1
g13489053_3p_at	0.18537	0.00404	-3.19099	-2.18015	-0.399123	MAP2K2	mitogen-activated protein kinase kinase 2
Hs.130612.0.A1_3p_at	0.18693	0.00431	-3.16394	-2.1811	-0.971513
Hs.301914.1.A1_3p_at	0.20444	0.00573	-3.04415	-2.18138	-0.591847	LMO3	LIM domain only 3
Hs.190904.0.A1_3p_at	0.20547	0.0059	-3.03235	-2.18174	-1.12458
Hs2.368672.1.S1_3p_s_at	0.20444	0.00572	-3.04515	-2.1827	-0.80342	YPEL2	yippee like 2
g4503176_3p_at	0.19769	0.00521	-3.0845	-2.1842	-0.357088	TEX28	testis expressed 28
g8923317_3p_x_at	0.19904	0.00534	-3.07395	-2.18458	-0.477626	CDKAL1	CDK5 regulatory subunit associated protein 1 like 1
214411_3p_x_at	0.18004	0.0036	-3.23905	-2.18524	-0.504228	CTRB2	chymotrypsinogen B2
4865428C_3p_s_at	0.20444	0.00575	3.04277	-2.18554	0.719288	PVR	poliovirus receptor
Hs.70823.0.S2_3p_at	0.19888	0.00531	-3.07687	-2.18627	-0.976517	SULF1	sulfatase 1
Hs.272073.0.A1_3p_at	0.19906	0.00538	-3.07136	-2.19131	-0.865081
Hs.306353.0.S1_3p_x_at	0.19888	0.00529	-3.07844	-2.1915	-0.812644	ATP9A	ATPase phospholipid transporting 9A (putative)
g4507448_3p_a_at	0.20694	0.006	-3.02528	-2.19216	-0.693038	IGLJ3///ARFRP1	immunoglobulin lambda joining 3///ADP ribosylation factor related protein 1
g7242145_3p_at	0.19904	0.00534	-3.07395	-2.19357	-0.963392	PDZRN4	PDZ domain containing ring finger 4
Hs.241569.0.A1_3p_at	0.19906	0.0054	3.06976	-2.19363	0.340302	CPM	carboxypeptidase M
Hs.61993.0.A1_3p_at	0.17876	0.00344	3.25899	-2.19423	1.15609
g11415025_3p_x_at	0.18693	0.00436	-3.15912	-2.19535	-0.445851	RPL18AP3///RPL18A	ribosomal protein L18a pseudogene 3///ribosomal protein L18a
Hs.48445.0.S1_3p_at	0.18673	0.0042	3.17542	-2.1955	0.83796	NXPH1	neurexophilin 1
Hs.105902.0.A1_3p_at	0.19888	0.0053	-3.0771	-2.19554	-0.416789
g2529562_3p_at	0.19888	0.0053	-3.07771	-2.19641	-0.843188	TNFRSF10B	TNF receptor superfamily member 10b
1561817_3p_at	0.19888	0.00528	3.07869	-2.19696	0.783694
Hs2.434116.1.S1_3p_at	0.20444	0.00578	-3.04044	-2.19794	-0.458426
Hs.194984.0.A1_3p_at	0.18693	0.00428	-3.16716	-2.19996	-1.09832
g6006017_3p_at	0.1997	0.00543	-3.06729	-2.20058	-0.881279	LGALS4	galectin 4
Hs2.352142.2.S1_3p_x_at	0.20752	0.00608	-3.01928	-2.20233	-0.731246	GTF2IRD2	GTF2I repeat domain containing 2
Hs.157106.0.A1_3p_at	0.20178	0.00557	3.0565	-2.20235	0.725441
210975_3p_x_at	0.20752	0.00609	-3.01883	-2.20354	-0.72636	FASTK	Fas activated serine/threonine kinase
Hs2.275520.1.A1_3p_at	0.19906	0.00538	-3.07147	-2.20389	-0.376362
Hs.296749.0.S1_3p_at	0.18004	0.00352	3.24896	-2.20423	1.23456
g4758051_3p_at	0.20158	0.00555	3.05774	-2.20429	0.416675	CRABP1	cellular retinoic acid binding protein 1
Hs2.298624.1.A1_3p_at	0.20433	0.00571	3.04628	-2.2044	0.619522	ARIH2OS	ariadne homolog 2 opposite strand
Hs.179657.2.S1_3p_at	0.20048	0.00548	3.06335	-2.20455	0.321227	PLAUR	plasminogen activator, urokinase receptor
Hs2.353095.1.S1_3p_at	0.19906	0.0054	-3.06929	-2.20485	-0.513815	ZHX2	zinc fingers and homeoboxes 2
Hs.293553.0.S1_3p_at	0.20064	0.00549	-3.06252	-2.20492	-0.759249	RLIM	ring finger protein, LIM domain interacting
g9506690_3p_at	0.20014	0.00545	-3.06557	-2.20746	-0.616953	VSIG10	V-set and immunoglobulin domain containing 10
Hs.130101.0.S1_3p_at	0.20752	0.00611	3.01703	-2.20757	0.92893	SLC5A4	solute carrier family 5 member 4
Hs.95511.0.A1_3p_at	0.20683	0.00598	-3.02643	-2.21031	-0.52634	ABCA9	ATP binding cassette subfamily A member 9
g13375786_3p_at	0.20466	0.00583	3.03745	-2.21043	0.36422	EFCAB1	EF-hand calcium binding domain 1
g13325315_3p_a_at	0.20799	0.00615	-3.01443	-2.2112	-0.787318	PYCARD	PYD and CARD domain containing
Hs.120547.0.A1_3p_at	0.20466	0.00583	3.03746	-2.21175	0.433752
Hs.157487.0.A1_3p_at	0.19906	0.00536	3.07297	-2.21319	0.364595
Hs.81360.1.A1_3p_a_at	0.19906	0.00541	3.0689	-2.21366	0.37432	MAPK1IP1L	mitogen-activated protein kinase 1 interacting protein 1 like
g7959916_RC_3p_at	0.20646	0.00596	-3.02743	-2.21426	-0.374396
Hs.258612.1.A1_3p_at	0.20799	0.00615	-3.01472	-2.21504	-0.869406	KIR2DS4	killer cell immunoglobulin like receptor, two Ig domains and short cytoplasmic tail 4
Hs.126216.0.A1_3p_at	0.20547	0.00591	3.03164	-2.2161	1.04128	MMAA	methylmalonic aciduria (cobalamin deficiency) cblA type
g4758975_3p_a_at	0.19906	0.00539	3.07068	-2.21771	0.453562	PTK2B	protein tyrosine kinase 2 beta
Hs.54416.1.A1_3p_at	0.19906	0.00539	3.06995	-2.21933	0.289148	SIX1	SIX homeobox 1
g4826835_3p_s_at	0.20752	0.00605	3.02133	-2.21955	0.529228	MMP9	matrix metallopeptidase 9
Hs.22151.1.S3_3p_at	0.20117	0.00552	3.06014	-2.22002	0.772036	NLN	neurolysin
g12803642_3p_x_at	0.19906	0.0054	-3.06965	-2.22005	-0.489595	TRIP11	thyroid hormone receptor interactor 11
g10835229_3p_a_at	0.20101	0.00551	-3.06097	-2.22021	-1.10194	MT1G	metallothionein 1G
Hs.133288.0.A1_3p_at	0.20178	0.00558	3.05582	-2.22067	1.09895
g3811294_3p_a_at	0.19906	0.0054	3.06958	-2.22077	0.33823	COQ7	coenzyme Q7, hydroxylase
g13310411_3p_at	0.1999	0.00544	-3.06636	-2.22187	-1.13586	MT1HL1	metallothionein 1H-like 1
Hs.13967.0.A1_3p_at	0.20513	0.00586	-3.03525	-2.22315	-0.36189	NAALADL1	N-acetylated alpha-linked acidic dipeptidase-like 1
222480_3p_at	0.20843	0.00622	3.00986	-2.22324	0.453189	UBE2Q1	ubiquitin conjugating enzyme E2 Q1
g12052837_3p_a_at	0.20263	0.00563	-3.0518	-2.22364	-0.389762	DMAP1	DNA methyltransferase 1 associated protein 1
Hs.146858.0.S1_3p_at	0.20178	0.00558	-3.05606	-2.22518	-1.81921	PCDH10	protocadherin 10
Hs.170042.0.A1_3p_at	0.18424	0.00397	3.19888	-2.22524	0.341909	SLC30A8	solute carrier family 30 member 8
Hs.232407.0.A1_3p_at	0.20064	0.00549	-3.06266	-2.22724	-0.365625	ENKUR	enkurin, TRPC channel interacting protein
g9622123_3p_at	0.19004	0.00456	3.14118	-2.22811	0.411836	RDH11	retinol dehydrogenase 11 (all-trans/9-cis/11-cis)
g4501856_3p_a_at	0.20392	0.00569	3.04762	-2.22859	0.361799	ACADL	acyl-CoA dehydrogenase, long chain
Hs.196529.0.A1_3p_at	0.19727	0.00514	3.09002	-2.2288	0.927044	GCC2	GRIP and coiled-coil domain containing 2
g12803446_3p_x_at	0.20028	0.00547	-3.06411	-2.22914	-0.59348	MOV10	Mov10 RISC complex RNA helicase
g8922562_3p_at	0.20694	0.00602	3.02358	-2.22916	1.11438	DNAJC17	DnaJ heat shock protein family (Hsp40) member C17
Hs2.343245.1.S1_3p_at	0.20014	0.00546	3.06509	-2.22925	0.499104	KLHDC7B	kelch domain containing 7B
Hs.61426.0.A1_3p_x_at	0.20752	0.00607	-3.02016	-2.23011	-0.432072	RASSF3	Ras association domain family member 3
g13386509_3p_a_at	0.18004	0.00353	-3.24766	-2.23014	-1.28068	WT1	Wilms tumor 1
g12002215_3p_at	0.20028	0.00547	3.06427	-2.23046	0.585719	ENAM	enamelin
Hs.306613.0.S1_3p_at	0.19904	0.00534	3.07412	-2.2306	1.09565	SEMA3D	semaphorin 3D
g11038625_3p_at	0.20799	0.00616	-3.01379	-2.23064	-0.801833	ACTG2	actin, gamma 2, smooth muscle, enteric
212516_3p_at	0.20096	0.0055	-3.06151	-2.23238	-0.31963	ARAP1	ArfGAP with RhoGAP domain, ankyrin repeat and PH domain 1
g184029_3p_at	0.19095	0.00464	-3.13332	-2.2324	-2.23774	HGF	hepatocyte growth factor
Hs.293687.0.A1_3p_at	0.20444	0.00577	3.04168	-2.23269	0.44269
Hs.302064.0.S1_3p_at	0.20028	0.00547	-3.06403	-2.23407	-0.25868	OR7E19P	olfactory receptor family 7 subfamily E member 19 pseudogene
g6970061_3p_at	0.18009	0.00369	3.22924	-2.23426	0.963368
Hs.142296.2.A1_3p_at	0.20158	0.00556	3.05725	-2.2345	0.785271	JRK	Jrk helix-turn-helix protein
1562641_3p_at	0.20178	0.00557	-3.0563	-2.23751	-1.06946	FAM122C	family with sequence similarity 122C
g13528689_3p_a_at	0.20444	0.00572	-3.04528	-2.23762	-0.458766	PLXNB2	plexin B2
Hs.302037.1.S1_3p_at	0.20752	0.0061	-3.01816	-2.2378	-1.03545	ZNRD1ASP	zinc ribbon domain containing 1 antisense, pseudogene
Hs.173337.0.A1_3p_at	0.20843	0.00623	3.009	-2.23918	0.639964	LINC00518	long intergenic non-protein coding RNA 518
Hs2.98712.1.S1_3p_s_at	0.20752	0.00612	-3.01678	-2.2398	-0.541347	TXNDC2	thioredoxin domain containing 2
Hs.70488.0.A3_3p_a_at	0.20154	0.00554	3.05857	-2.24266	0.420095	MTRF1L	mitochondrial translational release factor 1 like
Hs.118502.0.A1_3p_at	0.20726	0.00604	-3.02244	-2.24304	-0.682969
g12224886_3p_a_at	0.20219	0.0056	-3.05402	-2.24314	-0.447469	SLC22A23	solute carrier family 22 member 23
Hs.11308.0.A1_3p_x_at	0.20752	0.00612	3.01668	-2.24356	0.454597
Hs.5025.1.A1_3p_at	0.20694	0.00599	3.02593	-2.24441	0.519245	NEBL	nebulette
Hs2.336697.1.S1_3p_at	0.20752	0.00611	3.0169	-2.24586	1.4702
Hs.191618.0.A1_3p_at	0.20444	0.00579	3.04032	-2.24616	0.645674
Hs.301711.0.A1_3p_at	0.19744	0.00516	3.08872	-2.24664	0.367284	C12orf75	chromosome 12 open reading frame 75
Hs.254127.0.S1_3p_at	0.20998	0.00633	-3.00254	-2.24678	-0.838334	HIVEP3	human immunodeficiency virus type I enhancer binding protein 3
g639426_3p_a_at	0.20107	0.00552	-3.06059	-2.24736	-0.467843	LONP1	lon peptidase 1, mitochondrial
Hs2.438617.1.S1_3p_at	0.20625	0.00595	3.02884	-2.24742	0.5352	NUTM2A-AS1	NUTM2A antisense RNA 1
Hs2.436037.1.S1_3p_at	0.20444	0.00573	-3.04463	-2.24761	-0.760486	2024-09-02	septin 2
Hs.270149.0.A1_3p_at	0.21084	0.00639	2.99804	-2.24786	0.565438
Hs.293262.0.A1_3p_at	0.20444	0.00579	-3.04038	-2.24828	-0.388994
Hs.24969.1.S1_3p_a_at	0.20799	0.00616	-3.01378	-2.24965	-0.421628	GABRA5	gamma-aminobutyric acid type A receptor alpha5 subunit
Hs.26045.1.S2_3p_a_at	0.20444	0.00576	-3.04192	-2.24981	-0.367152	PTPRA	protein tyrosine phosphatase, receptor type A
Hs.301183.0.A1_3p_a_at	0.20392	0.00568	3.04796	-2.2504	0.285817	NFKBIZ	NFKB inhibitor zeta
Hs.168075.1.A2_3p_a_at	0.20014	0.00546	-3.06523	-2.25252	-0.415458	TNPO1	transportin 1
Hs.118654.0.A1_3p_at	0.20219	0.00562	3.05297	-2.25314	0.630135	ASAH2B	N-acylsphingosine amidohydrolase 2B
Hs.272319.0.S1_3p_at	0.20987	0.00632	3.003	-2.25334	0.596651	PLXNA4	plexin A4
Hs.292503.0.A1_3p_s_at	0.21203	0.00645	2.99427	-2.25335	0.542093	PAOX	polyamine oxidase (exo-N4-amino)
Hs2.259667.1.S1_3p_s_at	0.19779	0.00522	-3.08376	-2.25439	-0.615373
Hs.62492.0.A1_3p_at	0.20219	0.00561	-3.05333	-2.25664	-0.296069	SCGB3A1	secretoglobin family 3A member 1
g12654726_3p_a_at	0.20444	0.00576	-3.04202	-2.25696	-0.916621
g1906010_3p_a_at	0.20485	0.00584	3.03626	-2.25844	0.439144	ADK	adenosine kinase
Hs2.404145.1.A1_3p_at	0.21239	0.00648	2.99194	-2.25859	0.808828	CSPG4P5	chondroitin sulfate proteoglycan 4 pseudogene 5
Hs.187603.0.A1_3p_at	0.18926	0.00451	-3.14548	-2.25912	-1.06373	SERPINB9	serpin family B member 9
Hs.22151.1.S3_3p_x_at	0.20444	0.00577	3.04163	-2.2593	0.694675	NLN	neurolysin
g1932819_3p_a_at	0.20444	0.00575	3.04266	-2.25963	0.34787	RUNX1	runt related transcription factor 1
1554308_3p_s_at	0.20096	0.00551	3.06134	-2.26009	1.22653	GABRA2	gamma-aminobutyric acid type A receptor alpha2 subunit
Hs2.378547.1.S1_3p_at	0.21045	0.00638	2.99905	-2.2623	0.515496
Hs.8974.0.A1_3p_at	0.20392	0.00567	-3.0487	-2.26404	-0.461222	KCTD21	potassium channel tetramerization domain containing 21
g11641412_3p_s_at	0.20219	0.00561	-3.05358	-2.26482	-0.574144	CDC25B	cell division cycle 25B
Hs.22003.0.S2_3p_at	0.19257	0.00479	3.11974	-2.26554	1.54016	SLC6A1	solute carrier family 6 member 1
g520524_3p_at	0.20219	0.00561	-3.05315	-2.26605	-1.1002	FUT7	fucosyltransferase 7
Hs2.16340.1.A1_3p_s_at	0.20843	0.00623	-3.00916	-2.26619	-0.514122	SUOX	sulfite oxidase
233254_3p_x_at	0.18005	0.00369	-3.22983	-2.26668	-2.01682	PTEN	phosphatase and tensin homolog
Hs.28705.0.S1_3p_at	0.20444	0.00572	-3.04527	-2.26709	-0.685606
Hs.166262.0.A1_3p_x_at	0.20843	0.00622	-3.00933	-2.26844	-0.802063
Hs.209117.0.S1_3p_at	0.20547	0.00589	3.03294	-2.26949	0.558249	PFDN6	prefoldin subunit 6
Hs.296638.1.A1_3p_s_at	0.19762	0.00518	-3.08729	-2.26963	-0.902956
Hs.116750.0.S1_3p_at	0.21449	0.00657	2.98615	-2.27039	0.792468
Hs.68055.0.S1_3p_at	0.20485	0.00584	3.03617	-2.27092	0.414518	DISP1	dispatched RND transporter family member 1
Hs.100007.1.A1_3p_at	0.21016	0.00635	-3.00102	-2.27135	-0.400773	RFX2	regulatory factor X2
227850_3p_x_at	0.20444	0.00576	-3.04247	-2.27224	-0.307266	CDC42EP5	CDC42 effector protein 5
Hs2.351005.2.S1_3p_a_at	0.17654	0.00326	-3.28106	-2.27238	-1.67673	ZNF396	zinc finger protein 396
Hs2.353155.4.S1_3p_at	0.20466	0.00582	3.03786	-2.27251	0.327929	EARS2	glutamyl-tRNA synthetase 2, mitochondrial
Hs2.350574.1.S1_3p_at	0.21338	0.00653	2.98928	-2.27367	0.429233
Hs.248083.0.A1_3p_at	0.20444	0.00578	-3.04098	-2.27445	-0.786758
g6382068_3p_a_at	0.20843	0.00619	-3.0115	-2.27472	-0.678856	TSPO	translocator protein
Hs2.402088.1.S1_3p_at	0.20485	0.00584	-3.03608	-2.27553	-0.57819
Hs.89643.1.A1_3p_at	0.21239	0.00648	2.99228	-2.27576	0.639739	TKT	transketolase
Hs2.384938.1.S1_3p_x_at	0.20547	0.00588	3.03315	-2.2758	0.351918	ELOVL5	ELOVL fatty acid elongase 5
Hs.321142.0.S1_3p_at	0.1968	0.00511	-3.09295	-2.27667	-0.909438
Hs.156637.1.A1_3p_at	0.20444	0.0058	3.03959	-2.27726	0.740561	CBLC	Cbl proto-oncogene C
g13386459_3p_a_at	0.20547	0.00588	-3.03323	-2.27817	-0.432454	SZT2	seizure threshold 2 homolog (mouse)
219618_3p_at	0.20979	0.00631	-3.00339	-2.27935	-0.496584	IRAK4	interleukin 1 receptor associated kinase 4
Hs.139648.0.S1_3p_s_at	0.20547	0.00591	-3.03115	-2.2815	-0.873163	KIF1C	kinesin family member 1C
g3319289_3p_a_at	0.21558	0.00666	-2.98077	-2.28173	-0.706224	MED1	mediator complex subunit 1
Hs.224277.0.A1_3p_at	0.20558	0.00592	3.03045	-2.28399	0.428944
g7705297_3p_a_at	0.20444	0.00578	-3.04068	-2.28489	-1.16698	ZMYND10	zinc finger MYND-type containing 10
g13447750_3p_at	0.20694	0.00601	3.02427	-2.28573	0.495403	ADRA2A	adrenoceptor alpha 2A
g13528761_3p_s_at	0.20646	0.00596	3.02814	-2.28618	0.729624	TRNT1	tRNA nucleotidyl transferase 1
Hs.227591.0.A1_3p_at	0.20452	0.00581	-3.03871	-2.2863	-0.445351	OTUD6B-AS1	OTUD6B antisense RNA 1 (head to head)
g5901943_3p_at	0.20457	0.00581	-3.03838	-2.28784	-0.324068	EMILIN1	elastin microfibril interfacer 1
Hs.76364.4.S1_3p_s_at	0.20752	0.00609	-3.0185	-2.28929	-1.19396	AIF1	allograft inflammatory factor 1
Hs2.399757.1.S1_3p_at	0.2158	0.00672	-2.977	-2.29266	-0.949373	NCALD	neurocalcin delta
Hs2.385514.1.S1_3p_at	0.21581	0.00674	-2.9758	-2.2929	-0.760308	STRN	striatin
g4504484_3p_a_at	0.20752	0.00609	-3.01894	-2.29313	-0.473237	HPS1	HPS1, biogenesis of lysosomal organelles complex 3 subunit 1
238051_3p_x_at	0.21576	0.00671	-2.97753	-2.29416	-0.412323	PWWP2B	PWWP domain containing 2B
g12803104_3p_at	0.1806	0.00372	-3.22581	-2.29546	-0.311411	NUCB1	nucleobindin 1
g5729883_3p_at	0.20547	0.00588	-3.03331	-2.29631	-0.563235	IGF2BP2	insulin like growth factor 2 mRNA binding protein 2
Hs.127264.0.A1_3p_at	0.20694	0.00602	-3.02359	-2.29633	-0.429776	SNORD104	small nucleolar RNA, C/D box 104
g4557348_3p_at	0.20547	0.00588	-3.03324	-2.29668	-0.418733	BARD1	BRCA1 associated RING domain 1
Hs2.407601.1.S1_3p_at	0.21601	0.00675	2.97479	-2.29973	0.819989	LOC100507534	uncharacterized LOC100507534
Hs.306814.0.S1_3p_at	0.19765	0.0052	-3.08574	-2.29996	-0.678466	LOXL4	lysyl oxidase like 4
g9621867_3p_a_at	0.21576	0.00671	-2.97764	-2.30086	-0.678965	PTCRA	pre T-cell antigen receptor alpha
Hs.110826.3.A1_3p_a_at	0.20843	0.00622	3.00996	-2.30122	0.751942	TOX3	TOX high mobility group box family member 3
Hs.132594.0.A1_3p_at	0.21239	0.00648	-2.99252	-2.3038	-0.467537
g13378136_3p_s_at	0.20777	0.00613	-3.01568	-2.30455	-0.421484	TRADD	TNFRSF1A associated via death domain
g11119423_3p_at	0.18537	0.00405	-3.19053	-2.30549	-0.273339	NLRP1	NLR family pyrin domain containing 1
Hs.186639.0.A1_3p_at	0.21581	0.00674	-2.97565	-2.30719	-0.796126
Hs.189046.0.A1_3p_at	0.20752	0.00611	3.0169	-2.30747	0.456789
Hs.109438.0.S1_3p_at	0.20777	0.00613	-3.01576	-2.30805	-0.999009	KCTD12	potassium channel tetramerization domain containing 12
Hs2.375718.1.A1_3p_at	0.20547	0.00591	-3.03123	-2.30818	-0.850624
Hs.288581.0.S1_3p_at	0.20752	0.00608	-3.01952	-2.30843	-0.607196	MPEG1	macrophage expressed 1
Hs.77326.1.S2_3p_a_at	0.20843	0.00622	3.0094	-2.31121	0.742234	IGFBP3	insulin like growth factor binding protein 3
g4505662_3p_at	0.20843	0.00619	-3.01171	-2.31122	-0.493068	PDE4B	phosphodiesterase 4B
Hs2.417430.1.S1_3p_at	0.20799	0.00615	-3.01428	-2.31198	-0.295965	ABCC11	ATP binding cassette subfamily C member 11
Hs.147253.0.A1_3p_x_at	0.20694	0.00601	3.02416	-2.31223	0.496446
224111_3p_x_at	0.21716	0.00684	2.96899	-2.31237	1.0338	KLF16	Kruppel like factor 16
g6912441_3p_at	0.18615	0.00413	3.18201	-2.31251	1.19401	KCNE5	potassium voltage-gated channel subfamily E regulatory subunit 5
g13358863_3p_at	0.20694	0.00602	-3.02369	-2.31287	-0.344283	OSGEP	O-sialoglycoprotein endopeptidase
224288_3p_x_at	0.20694	0.006	-3.02494	-2.31348	-0.502958	FKSG49	FKSG49
Hs.119769.0.A1_3p_at	0.21844	0.00692	2.96402	-2.31391	0.442072	KIAA0907	KIAA0907
g9845517_3p_at	0.20722	0.00603	-3.02275	-2.31646	-0.492073	S100A6	S100 calcium binding protein A6
1566778_3p_at	0.21161	0.00643	-2.99534	-2.31706	-0.679976
Hs.288751.0.A1_3p_at	0.219	0.00696	-2.96203	-2.318	-0.496872	MDFIC	MyoD family inhibitor domain containing
Hs2.375689.1.S1_3p_x_at	0.21965	0.00702	2.95791	-2.31941	0.576125
Hs.283841.0.S1_3p_at	0.21558	0.00665	-2.98136	-2.31975	-0.517637	KIAA2022	KIAA2022
g13623408_3p_x_at	0.20752	0.00611	-3.0171	-2.32182	-1.46014	PERM1	PPARGC1 and ESRR induced regulator, muscle 1
g4885108_3p_s_at	0.20447	0.0058	-3.03906	-2.32254	-0.412207	CALM3///CALM2///CALM1	calmodulin 3///calmodulin 2///calmodulin 1
Hs.75290.0.S1_3p_a_at	0.20752	0.0061	3.01773	-2.32417	0.530102	ARF4	ADP ribosylation factor 4
Hs.18602.0.A1_3p_at	0.20752	0.00606	3.02089	-2.32422	0.33536
Hs.283742.0.S1_3p_at	0.19339	0.00496	-3.10519	-2.32435	-0.64409
g9910497_3p_a_at	0.20891	0.00627	-3.00654	-2.32565	-0.808954	PMEPA1	prostate transmembrane protein, androgen induced 1
Hs.183438.0.A1_3p_a_at	0.21612	0.00676	2.97413	-2.32609	0.577348	PRPF31	pre-mRNA processing factor 31
Hs.173884.0.A1_3p_at	0.21558	0.00665	-2.98139	-2.32624	-0.341429	CYHR1	cysteine and histidine rich 1
g7706171_3p_at	0.19339	0.00496	3.10573	-2.32743	0.328736	TNFRSF21	TNF receptor superfamily member 21
Hs.40109.1.S1_3p_a_at	0.20979	0.00631	-3.00356	-2.32768	-0.349308	MON1B	MON1 homolog B, secretory trafficking associated
Hs2.160255.1.S1_3p_at	0.21642	0.00678	2.97308	-2.32928	0.641097	LARGE-AS1	LARGE antisense RNA 1
Hs.41989.0.S1_3p_at	0.20843	0.0062	-3.01082	-2.33072	-0.794647	ZXDC	ZXD family zinc finger C
g5174410_3p_at	0.19888	0.00531	3.07675	-2.33288	1.09467	CD5L	CD5 molecule like
Hs.231977.1.S1_3p_at	0.20891	0.00627	3.0065	-2.33326	0.984175	PHC3	polyhomeotic homolog 3
g12597634_3p_a_at	0.20219	0.0056	-3.05433	-2.33512	-1.06309	BCL11B	B-cell CLL/lymphoma 11B
g13097818_3p_a_at	0.21004	0.00634	-3.0015	-2.33574	-0.848099	LMO4	LIM domain only 4
g4929370_3p_x_at	0.2207	0.00717	-2.94893	-2.33653	-0.903429	ILF3	interleukin enhancer binding factor 3
Hs.16743.0.S1_3p_at	0.22016	0.00708	2.95453	-2.33759	0.721109	GPR182	G protein-coupled receptor 182
g7661663_3p_at	0.20752	0.00605	-3.0213	-2.33768	-0.374491	NELFB	negative elongation factor complex member B
Hs2.385527.1.S1_3p_at	0.20392	0.00569	3.04773	-2.3378	0.908889	LOC101927292	uncharacterized LOC101927292
Hs.26479.0.A1_3p_at	0.20843	0.00623	-3.00925	-2.33819	-0.460019	LSAMP	limbic system-associated membrane protein
Hs.129368.0.A1_3p_at	0.20843	0.00619	3.01145	-2.33872	0.671351	EPB41L5	erythrocyte membrane protein band 4.1 like 5
Hs2.372955.1.S1_3p_at	0.20843	0.00621	-3.01036	-2.34209	-0.499791
Hs.105826.0.A1_3p_at	0.21239	0.00648	2.99196	-2.34242	0.407447
g4759123_3p_a_at	0.21716	0.00685	2.96829	-2.34374	0.488164	SLC1A2	solute carrier family 1 member 2
Hs.283835.0.S1_3p_at	0.22143	0.00723	2.94557	-2.34411	0.560209
g7705770_3p_at	0.20979	0.0063	-3.004	-2.34419	-0.444095	ABHD5	abhydrolase domain containing 5
Hs2.400688.1.S1_3p_s_at	0.21161	0.00643	-2.99548	-2.34433	-0.477814	IZUMO1	izumo sperm-egg fusion 1
Hs.35453.0.A1_3p_a_at	0.21157	0.00642	2.99589	-2.34448	0.682446	FAM167A	family with sequence similarity 167 member A
Hs.324473.4.S1_3p_at	0.20843	0.0062	-3.01135	-2.34448	-0.356391	RFT1	RFT1 homolog
g11414880_3p_at	0.21004	0.00633	-3.00217	-2.34465	-0.504363	MOB2	MOB kinase activator 2
Hs.103945.0.S1_3p_at	0.21954	0.00701	2.95867	-2.34562	0.744704	TRBV16	T cell receptor beta variable 16 (gene/pseudogene)
216870_3p_x_at	0.20879	0.00624	3.00799	-2.34641	0.777577	DLEU2	deleted in lymphocytic leukemia 2 (non-protein coding)
Hs.269548.0.A1_3p_at	0.20843	0.00622	3.00975	-2.3466	0.495558	SPATS2L	spermatogenesis associated serine rich 2 like
g4758607_3p_at	0.21334	0.00652	2.98959	-2.3476	0.40086	INA	internexin neuronal intermediate filament protein alpha
Hs.130002.0.A1_3p_at	0.2088	0.00625	-3.00749	-2.3499	-0.415615	MTX3	metaxin 3
g5103672_3p_a_at	0.2088	0.00625	-3.00773	-2.35001	-0.514024	WDR1	WD repeat domain 1
g13604166_3p_s_at	0.21716	0.00685	2.96839	-2.35013	1.29902	TMTC1	transmembrane and tetratricopeptide repeat containing 1
Hs.22862.0.A1_3p_at	0.21145	0.00642	2.99634	-2.35049	0.471077	PLA2G12A	phospholipase A2 group XIIA
Hs.23187.0.A1_3p_at	0.18693	0.00429	3.16648	-2.35096	1.11919
Hs2.407167.1.S1_3p_at	0.21684	0.00679	-2.97204	-2.35099	-0.561049
Hs.102267.3.S1_3p_a_at	0.22156	0.00724	2.94511	-2.35115	0.584905	LOX	lysyl oxidase
Hs.283558.3.S1_3p_x_at	0.20891	0.00627	-3.00635	-2.35331	-0.361941	EME1	essential meiotic structure-specific endonuclease 1
Hs.296718.0.A1_3p_at	0.21232	0.00646	-2.99346	-2.35487	-0.940999
g5032304_3p_at	0.22203	0.00733	2.93969	-2.35577	0.682922	DMD	dystrophin
Hs.13701.0.A1_3p_at	0.21004	0.00634	3.00153	-2.35586	0.358511	SEMA4D	semaphorin 4D
Hs.89603.6.A1_3p_a_at	0.22227	0.00735	-2.93834	-2.35652	-0.995737	MUC1	mucin 1, cell surface associated
g5262493_3p_a_at	0.18693	0.00429	3.16671	-2.35799	0.234122	DNAJB9	DnaJ heat shock protein family (Hsp40) member B9
g9845512_3p_x_at	0.22028	0.0071	-2.95299	-2.35833	-0.471459	RAC2	ras-related C3 botulinum toxin substrate 2 (rho family, small GTP binding protein Rac2)
g13376381_3p_at	0.22203	0.00733	-2.9394	-2.35849	-0.685214	GRHL2	grainyhead like transcription factor 2
Hs2.233283.1.A1_3p_at	0.21493	0.0066	2.98438	-2.36	0.571897
Hs.129951.1.S2_3p_at	0.21039	0.00636	-3.0001	-2.36252	-0.449626	SPOP	speckle type BTB/POZ protein
g2815621_3p_at	0.21384	0.00655	2.98767	-2.36264	0.744018	KIF3C	kinesin family member 3C
Hs2.383002.1.S1_3p_at	0.21954	0.007	2.95939	-2.36299	0.376804	DOCK5	dedicator of cytokinesis 5
g7415720_3p_a_at	0.19339	0.00497	3.1043	-2.36305	0.591679	SCD	stearoyl-CoA desaturase
g4557426_3p_at	0.21025	0.00635	3.00062	-2.36325	0.401883	ENTPD5	ectonucleoside triphosphate diphosphohydrolase 5
Hs.272299.1.S1_3p_a_at	0.21576	0.0067	-2.97782	-2.36359	-0.404197	TMEM234	transmembrane protein 234
Hs.301293.0.S1_3p_x_at	0.22297	0.00741	-2.93516	-2.36518	-0.569748	NPAS3	neuronal PAS domain protein 3
Hs.6364.2.A1_3p_at	0.21367	0.00654	2.98824	-2.36601	0.440707	RNASEH2C	ribonuclease H2 subunit C
Hs2.369842.1.A1_3p_at	0.21716	0.00684	-2.96919	-2.36664	-0.718443
Hs.79414.2.A1_3p_s_at	0.21041	0.00637	2.99983	-2.36728	0.357907	SPDEF	SAM pointed domain containing ETS transcription factor
Hs.120330.1.S1_3p_a_at	0.21473	0.00659	2.98522	-2.36826	0.601396	ADAMTS2	ADAM metallopeptidase with thrombospondin type 1 motif 2
Hs.39987.0.A1_3p_at	0.22203	0.00729	2.94228	-2.36841	0.614541	ANKRD60	ankyrin repeat domain 60
Hs.99298.0.A1_3p_at	0.21045	0.00638	-2.99907	-2.36859	-0.447294	ZCCHC8	zinc finger CCHC-type containing 8
Hs.134742.0.S1_3p_at	0.20752	0.00606	-3.02102	-2.36896	-0.572429	FAM20C	family with sequence similarity 20 member C
Hs.149219.0.S1_3p_at	0.22203	0.00734	-2.9393	-2.36977	-0.567175	NEURL3	neuralized E3 ubiquitin protein ligase 3
g9845270_3p_at	0.19906	0.00538	-3.07073	-2.36999	-1.01323	MC3R	melanocortin 3 receptor
Hs.260844.0.A1_3p_at	0.22227	0.00736	2.93819	-2.37003	0.546477	ANKIB1	ankyrin repeat and IBR domain containing 1
Hs.307205.0.A1_3p_at	0.22028	0.0071	-2.95316	-2.3709	-0.885312	CYBB	cytochrome b-245 beta chain
Hs.248035.0.S1_3p_x_at	0.22348	0.00746	-2.93198	-2.37109	-0.851327	LOC100134331///LOC642131///IGHV4-31///IGHM///IGHG4///IGHG3///IGHG1///IGHD///IGHA2///IGHA1///IGH	similar to hCG1812074///immunoglobulin heavy variable 1/OR15-3 (pseudogene)///immunoglobulin heavy variable 4-31///immunoglobulin heavy constant mu///immunoglobulin heavy constant gamma 4 (G4m marker)///immunoglobulin heavy constant gamma 3 (G3m marker)///immunoglobulin heavy constant gamma 1 (G1m marker)///immunoglobulin heavy constant delta///immunoglobulin heavy constant alpha 2 (A2m marker)//…
Hs.139033.2.A1_3p_at	0.22016	0.00707	2.95493	-2.37149	0.400416	PEG3	paternally expressed 3
g9790905_3p_at	0.2153	0.00662	-2.98318	-2.37196	-0.80221	GADD45G	growth arrest and DNA damage inducible gamma
g8922490_3p_at	0.21571	0.00667	2.97991	-2.37467	0.556461	TMEM33	transmembrane protein 33
Hs.98977.0.A1_3p_at	0.21332	0.00652	-2.98985	-2.37502	-0.481552	CCDC14	coiled-coil domain containing 14
1555485_3p_s_at	0.22203	0.00733	-2.93987	-2.37544	-0.869689	FAM153B	family with sequence similarity 153 member B
Hs2.385516.1.S1_3p_at	0.22468	0.00753	-2.92824	-2.37581	-0.803814	LOC100129699	hypothetical LOC100129699
Hs2.398207.1.S1_3p_at	0.22016	0.00708	2.95452	-2.37739	0.385004
g13376569_3p_at	0.21045	0.00637	-2.99941	-2.37801	-1.01713	BICC1	BicC family RNA binding protein 1
g9963848_3p_x_at	0.22468	0.00756	2.92638	-2.37903	0.669152	NGRN	neugrin, neurite outgrowth associated
Hs2.352576.1.S2_3p_s_at	0.22468	0.00756	2.92649	-2.37922	1.18837	TMEM37	transmembrane protein 37
g4507678_3p_x_at	0.21601	0.00675	-2.97491	-2.37987	-0.571345	TRAF3	TNF receptor associated factor 3
g7661857_3p_at	0.22348	0.00745	2.93285	-2.38152	0.594957	ARHGAP11A	Rho GTPase activating protein 11A
Hs.245367.0.S1_3p_at	0.22043	0.00714	-2.9511	-2.38239	-1.20105
g494939_3p_a_at	0.21581	0.00674	2.97564	-2.3825	0.31177	PMEL	premelanosome protein
Hs.108957.0.A1_3p_a_at	0.21581	0.00672	-2.97671	-2.38286	-0.378612	RPS27L	ribosomal protein S27 like
Hs2.98625.1.S1_3p_at	0.2204	0.00713	2.9516	-2.38312	0.975562	LEKR1	leucine, glutamate and lysine rich 1
Hs.153022.0.S1_3p_a_at	0.22203	0.00727	-2.94314	-2.38325	-0.59969	TAF1C	TATA-box binding protein associated factor, RNA polymerase I subunit C
Hs.212765.0.A1_3p_at	0.21239	0.00648	2.99208	-2.38516	0.380935	MYNN	myoneurin
g5453879_3p_a_at	0.21954	0.00701	2.95884	-2.3853	1.05595	LOC100128146///ANP32A	hypothetical protein LOC100128146///acidic nuclear phosphoprotein 32 family member A
g12232414_3p_at	0.21581	0.00673	-2.97582	-2.38679	-0.493881	GAREM1	GRB2 associated regulator of MAPK1 subtype 1
Hs.114687.0.A1_3p_at	0.217	0.00682	-2.97065	-2.38765	-0.935501
Hs.75335.3.S1_3p_a_at	0.21686	0.0068	-2.9716	-2.38808	-1.11258	GATM	glycine amidinotransferase
g5902055_3p_x_at	0.22629	0.00764	2.92168	-2.38871	0.674085	TRIM31	tripartite motif containing 31
Hs2.406923.1.S1_3p_at	0.22203	0.00729	2.94174	-2.38959	0.896064
Hs.14480.1.A1_3p_at	0.21576	0.00669	2.97891	-2.39085	0.759464
g7662389_3p_at	0.21457	0.00658	-2.98576	-2.39174	-0.680669	NAV3	neuron navigator 3
g12803768_3p_at	0.217	0.00682	-2.97062	-2.39225	-1.36625	SNX5	sorting nexin 5
Hs.169936.0.S1_3p_at	0.21686	0.0068	2.97156	-2.39306	0.632984	LOC103344931	uncharacterized LOC103344931
Hs.276860.0.S1_3p_at	0.21519	0.00661	2.98364	-2.39617	0.416673	RNF125	ring finger protein 125
Hs2.434412.1.S1_3p_at	0.22348	0.00747	-2.93128	-2.39721	-0.594622
g7706273_3p_at	0.19339	0.00491	3.11004	-2.39795	0.312179	CHMP5	charged multivesicular body protein 5
g7706490_3p_s_at	0.21716	0.00684	-2.96938	-2.39804	-0.456988	GP2	glycoprotein 2
Hs2.370622.1.S1_3p_at	0.22468	0.00755	2.92715	-2.39891	0.505809	SNRPN	small nuclear ribonucleoprotein polypeptide N
Hs.199310.0.A1_3p_at	0.21576	0.00668	2.97928	-2.39895	1.04916
Hs.306305.0.S1_3p_s_at	0.21581	0.00673	-2.97616	-2.39921	-0.744017
Hs.138860.0.S2_3p_at	0.19339	0.00495	-3.10619	-2.39969	-0.303488	ARHGAP1	Rho GTPase activating protein 1
g6598319_3p_at	0.21621	0.00677	-2.97373	-2.40019	-0.638818	AOX1	aldehyde oxidase 1
g4503336_3p_at	0.21004	0.00634	3.00173	-2.40031	0.26361	DKC1	dyskerin pseudouridine synthase 1
Hs.226801.0.S1_3p_at	0.22468	0.00754	-2.92757	-2.401	-0.612245	FMNL2	formin like 2
g13529127_3p_at	0.21483	0.00659	2.9848	-2.40143	0.374884	ALG13	ALG13, UDP-N-acetylglucosaminyltransferase subunit
g12653874_3p_a_at	0.21716	0.00685	-2.96879	-2.40188	-0.578133	AKAP1	A-kinase anchoring protein 1
Hs.135167.0.A1_3p_at	0.22203	0.0073	2.94153	-2.40346	0.976796	ACRC	acidic repeat containing
Hs2.132276.1.S1_3p_at	0.20547	0.00591	-3.03135	-2.40362	-1.03411
g9910495_3p_at	0.21558	0.00664	-2.98185	-2.40418	-0.560603	CCDC177	coiled-coil domain containing 177
4867726C_3p_x_at	0.219	0.00695	-2.96219	-2.40486	-0.448391	RBMS2	RNA binding motif single stranded interacting protein 2
Hs.125249.0.A1_3p_at	0.22662	0.00767	-2.92008	-2.40566	-0.701815	2024-03-11	membrane associated ring-CH-type finger 11
Hs2.46903.3.S1_3p_s_at	0.21954	0.00699	-2.95995	-2.40582	-0.371142	MANEA	mannosidase endo-alpha
g12654538_3p_x_at	0.18693	0.00435	-3.16037	-2.40586	-0.331114	GULP1	GULP, engulfment adaptor PTB domain containing 1
Hs.287601.0.S1_3p_at	0.21576	0.00669	-2.97887	-2.40621	-0.555034	DAAM1	dishevelled associated activator of morphogenesis 1
Hs.126555.1.A1_3p_at	0.20444	0.00574	-3.04386	-2.40626	-1.38072
g7705641_3p_a_at	0.20979	0.00631	3.00348	-2.40755	0.896936	DESI2	desumoylating isopeptidase 2
Hs.14480.0.A1_3p_at	0.21706	0.00682	2.97027	-2.40826	0.441833
Hs2.377066.1.S1_3p_x_at	0.22784	0.00784	-2.91071	-2.40853	-0.752435
g5031660_3p_at	0.20547	0.00591	3.03144	-2.40861	0.929969	EDIL3	EGF like repeats and discoidin domains 3
Hs2.438467.1.S1_3p_at	0.2216	0.00724	2.94483	-2.4092	0.796363	RSU1P2	Ras suppressor protein 1 pseudogene 2
g12408251_3p_s_at	0.21838	0.00691	-2.96458	-2.41004	-0.494141	POTEF///POTEE///POTEKP///ACTB	POTE ankyrin domain family member F///POTE ankyrin domain family member E///POTE ankyrin domain family member K, pseudogene///actin beta
g13436094_3p_at	0.21558	0.00665	-2.98098	-2.41085	-0.304881	C1orf198	chromosome 1 open reading frame 198
Hs2.397699.1.S1_3p_at	0.21954	0.00701	-2.95858	-2.41156	-0.367948	LOC101927604	uncharacterized LOC101927604
g5305593_3p_s_at	0.21576	0.0067	-2.97807	-2.4124	-0.564439	PLA2G6	phospholipase A2 group VI
Hs.59509.0.A1_3p_at	0.21911	0.00696	-2.96162	-2.41286	-0.476524	KRTCAP3	keratinocyte associated protein 3
g1020314_3p_a_at	0.21576	0.0067	2.97829	-2.41302	0.476212	GPD2	glycerol-3-phosphate dehydrogenase 2
Hs2.381893.1.S1_3p_at	0.22115	0.0072	-2.94734	-2.41384	-0.419574	ZNF843	zinc finger protein 843
g4502066_3p_x_at	0.2174	0.00687	-2.96734	-2.41391	-1.24888	AMBP	alpha-1-microglobulin/bikunin precursor
Hs.155182.2.S1_3p_at	0.2277	0.00781	-2.91235	-2.41491	-0.684902	VASH1	vasohibin 1
Hs.21263.1.S1_3p_s_at	0.22025	0.00709	-2.95413	-2.4164	-0.476955	CLPB	ClpB homolog, mitochondrial AAA ATPase chaperonin
g13378142_3p_at	0.22662	0.00776	-2.91546	-2.4169	-0.768469	LRRC2	leucine rich repeat containing 2
Hs.76906.0.S1_3p_a_at	0.21239	0.00647	-2.99288	-2.41716	-0.362745	SNX19	sorting nexin 19
Hs2.334935.1.S1_3p_at	0.2184	0.00692	2.96431	-2.41899	0.342258	FBRSL1	fibrosin like 1
g5174684_3p_a_at	0.22279	0.00739	2.93614	-2.41944	0.360118	SKP2	S-phase kinase-associated protein 2, E3 ubiquitin protein ligase
g6642755_3p_a_at	0.22798	0.00791	-2.90697	-2.41997	-1.06564	MALAT1	metastasis associated lung adenocarcinoma transcript 1 (non-protein coding)
205634_3p_x_at	0.22143	0.00723	-2.94578	-2.42036	-0.382945	ZDHHC24	zinc finger DHHC-type containing 24
Hs2.5638.2.S1_3p_s_at	0.22343	0.00744	2.93322	-2.42083	0.498755	ZBTB26	zinc finger and BTB domain containing 26
Hs.271940.0.A1_3p_at	0.22662	0.00772	-2.91769	-2.42087	-0.75625
Hs.13306.1.A1_3p_at	0.21954	0.007	-2.95928	-2.42088	-1.08696
Hs.306303.0.S1_3p_at	0.22203	0.00731	2.94112	-2.42173	0.873044	GSN	gelsolin
g2906225_3p_a_at	0.21954	0.00699	2.96003	-2.4268	0.334108	ORC4	origin recognition complex subunit 4
Hs.159454.0.A1_3p_at	0.19888	0.00531	-3.07695	-2.42754	-1.42877
Hs.99405.0.A1_3p_at	0.22426	0.00751	-2.92952	-2.42788	-0.807775
Hs.311109.0.A1_3p_at	0.22828	0.00801	2.90164	-2.42798	1.08089	LOC648795///LOC440302	hypothetical protein LOC648795///hypothetical LOC440302
Hs.291971.0.S1_3p_at	0.21788	0.00689	-2.96599	-2.42814	-0.82991
Hs.89751.1.A1_3p_at	0.22818	0.00799	2.90252	-2.42848	0.591717	MS4A1	membrane spanning 4-domains A1
g12052883_3p_at	0.22117	0.00721	-2.94695	-2.42896	-0.865457	GBP3	guanylate binding protein 3
1564640_3p_at	0.21716	0.00684	2.96925	-2.42904	0.823197	MGA	MGA, MAX dimerization protein
Hs2.378983.1.S1_3p_at	0.22324	0.00743	-2.93394	-2.42948	-1.27293	NUDT17	nudix hydrolase 17
Hs2.382789.1.S1_3p_at	0.22115	0.0072	2.9472	-2.43147	0.797047	CLDN10-AS1	CLDN10 antisense RNA 1
1570345_3p_at	0.22203	0.00733	2.93952	-2.43161	0.941663	LINC00474	long intergenic non-protein coding RNA 474
Hs.324618.3.A1_3p_a_at	0.21716	0.00685	-2.9684	-2.43165	-0.38872	ISYNA1	inositol-3-phosphate synthase 1
Hs.168950.0.S2_3p_at	0.20843	0.00623	3.00894	-2.4328	0.394311	GDAP1	ganglioside induced differentiation associated protein 1
221231_3p_s_at	0.20752	0.00607	3.01995	-2.43305	1.00842	NRDE2	NRDE-2, necessary for RNA interference, domain containing
g12654788_3p_a_at	0.2204	0.00713	2.95173	-2.43333	0.538382	ZNF395	zinc finger protein 395
Hs.324728.0.S1_3p_x_at	0.22297	0.00741	2.93515	-2.43399	0.788135
Hs.80768.0.S2_3p_s_at	0.2204	0.00713	-2.95157	-2.43444	-0.406122	CLCN7	chloride voltage-gated channel 7
Hs.157162.0.A1_3p_at	0.17852	0.00338	-3.26582	-2.43455	-1.28664
g4506694_3p_a_at	0.20752	0.00611	-3.0175	-2.43574	-0.397743	RPS19	ribosomal protein S19
Hs.318725.1.S1_3p_s_at	0.22001	0.00706	-2.9559	-2.43584	-0.499753	PHF20L1	PHD finger protein 20-like 1
Hs.108689.1.A1_3p_x_at	0.21558	0.00665	-2.98094	-2.43675	-0.656925
Hs.113272.1.A1_3p_at	0.22001	0.00705	-2.95648	-2.43755	-1.28534	ZDHHC1	zinc finger DHHC-type containing 1
g4504400_3p_at	0.2174	0.00687	-2.96717	-2.43774	-0.256058	HLA-DOA	major histocompatibility complex, class II, DO alpha
g13279163_3p_x_at	0.19157	0.00473	3.12523	-2.43784	1.22156	SOX7	SRY-box 7
Hs2.272241.1.S1_3p_at	0.22203	0.00733	-2.93983	-2.4383	-0.326638
g6996011_3p_at	0.22028	0.0071	-2.95316	-2.43847	-0.882485	GBP2	guanylate binding protein 2
Hs.292284.0.A1_3p_at	0.22798	0.00789	2.90801	-2.43924	0.866361	LOC100286925	uncharacterized LOC100286925
g4503722_3p_a_at	0.22028	0.0071	2.95316	-2.43949	0.724867	FHL2	four and a half LIM domains 2
Hs.192253.0.A1_3p_at	0.22348	0.00746	-2.93214	-2.4404	-1.1427
Hs.10119.0.S1_3p_at	0.22043	0.00714	-2.95077	-2.44065	-0.902337	CGNL1	cingulin like 1
Hs2.353064.1.S1_3p_at	0.22798	0.00792	-2.9067	-2.44086	-0.490154	RHBDL3	rhomboid like 3
Hs.279891.1.A1_3p_at	0.22348	0.00747	-2.93129	-2.44194	-0.481198	SQSTM1	sequestosome 1
Hs.88678.0.A1_3p_a_at	0.22016	0.00708	2.95463	-2.44288	0.59012	TRUB1	TruB pseudouridine synthase family member 1
Hs.9572.0.A1_3p_at	0.22203	0.00734	2.9393	-2.44469	0.385132	ADCY5	adenylate cyclase 5
Hs.322856.0.S1_3p_at	0.22468	0.00758	-2.92558	-2.44594	-0.541188	TBX2	T-box 2
g11692795_3p_a_at	0.21954	0.00701	2.95857	-2.44601	0.374308	MYCN	v-myc avian myelocytomatosis viral oncogene neuroblastoma derived homolog
Hs.151343.0.S1_3p_at	0.22203	0.00731	2.94104	-2.44616	1.52738	KIAA1524	KIAA1524
Hs.119663.0.S1_3p_a_at	0.217	0.00681	-2.97083	-2.4464	-0.44887	CD59	CD59 molecule
Hs.207427.0.A1_3p_at	0.22662	0.0077	-2.91842	-2.44654	-0.926176
Hs.123107.1.S1_3p_a_at	0.2207	0.00716	-2.94979	-2.44671	-2.13145	KLK1	kallikrein 1
g13325207_3p_at	0.23078	0.00822	-2.89049	-2.4469	-1.1705	CNPY3	canopy FGF signaling regulator 3
Hs.43510.0.A1_3p_at	0.21954	0.007	-2.95916	-2.44751	-1.32926	CREB3L2	cAMP responsive element binding protein 3 like 2
Hs2.434372.1.S1_3p_at	0.22468	0.00754	-2.9278	-2.44804	-0.444963	LOC340340	uncharacterized LOC340340
g2662305_3p_a_at	0.22203	0.00732	2.94021	-2.44826	0.394915	MMP16	matrix metallopeptidase 16
Hs.151385.0.S1_3p_x_at	0.2196	0.00702	2.95823	-2.44989	0.646477	VWA8	von Willebrand factor A domain containing 8
g13569931_3p_s_at	0.22169	0.00725	2.94443	-2.44996	0.605635	SLCO5A1	solute carrier organic anion transporter family member 5A1
g12052970_3p_at	0.21954	0.00699	2.95975	-2.45049	0.599278	COQ3	coenzyme Q3, methyltransferase
g7019500_3p_a_at	0.2198	0.00704	-2.95718	-2.45087	-0.32277	LOC100134089///PPP2R3B	similar to protein phosphatase 2 (formerly 2A), regulatory subunit B, beta///protein phosphatase 2 regulatory subunit B''beta
Hs.30875.0.A1_3p_at	0.22001	0.00706	-2.95592	-2.4511	-0.879566
g4758017_3p_at	0.22059	0.00715	-2.95021	-2.45318	-0.772377	COA1///CNN2	cytochrome c oxidase assembly factor 1 homolog///calponin 2
Hs.86045.0.A1_3p_at	0.2204	0.00713	2.95144	-2.4532	0.280653	FAM120C	family with sequence similarity 120C
Hs.77546.0.S1_3p_s_at	0.21558	0.00666	-2.98058	-2.45502	-0.478267	KANK1	KN motif and ankyrin repeat domains 1
Hs.46791.0.A1_3p_at	0.20799	0.00616	3.0136	-2.45566	1.40326
g8922400_3p_x_at	0.22016	0.00707	-2.95529	-2.45674	-0.372305	ZNF358	zinc finger protein 358
Hs.32312.0.S1_3p_at	0.22797	0.00786	-2.90998	-2.4568	-0.823876	PLEKHM1P1///PLEKHM1	pleckstrin homology and RUN domain containing M1 pseudogene 1///pleckstrin homology and RUN domain containing M1
Hs.306455.0.A1_3p_at	0.23078	0.00822	-2.8907	-2.45792	-0.52996
g12803828_3p_a_at	0.2207	0.00718	-2.94861	-2.45813	-0.6027	MKNK1	MAP kinase interacting serine/threonine kinase 1
Hs.190520.0.A1_3p_at	0.23078	0.00823	-2.89005	-2.45822	-0.960358
Hs.131956.0.S1_3p_at	0.23081	0.00834	2.88403	-2.45854	0.612611	HIST1H1B	histone cluster 1, H1b
g4096747_3p_a_at	0.2207	0.00717	2.94889	-2.45903	0.361527	RBM22	RNA binding motif protein 22
[truncated: 58,954 more rows]

## Sheet: GSE30529
ID	adj.P.Val	P.Value	t	B	logFC	Gene.symbol	Gene.title
206336_at	1.31e-05	5.89e-10	10.0136	11.8804	4.22223	CXCL6	C-X-C motif chemokine ligand 6
211368_s_at	0.0002382	2.48e-08	8.1776	8.74742	2.85287	CASP1	caspase 1
204259_at	0.0002382	3.39e-08	8.03275	8.08443	3.7222	MMP7	matrix metallopeptidase 7
212592_at	0.0002382	7.11e-08	7.69622	7.75118	3.86474	JCHAIN	joining chain of multimeric IgA and IgM
202018_s_at	0.0002382	7.34e-08	7.68205	7.69146	4.5225	LTF	lactotransferrin
213975_s_at	0.0002382	4.36e-08	7.9175	7.5735	4.29606	LYZ	lysozyme
204446_s_at	0.0002382	7.62e-08	7.66521	7.4066	3.89868	ALOX5	arachidonate 5-lipoxygenase
217022_s_at	0.0002382	8.55e-08	7.61316	7.05569	5.12577	IGHA2///IGHA1///IGH	immunoglobulin heavy constant alpha 2 (A2m marker)///immunoglobulin heavy constant alpha 1///immunoglobulin heavy locus
202238_s_at	0.0004393	1.97e-07	7.24304	6.95372	2.98013	LOC101928916///NNMT	uncharacterized LOC101928916///nicotinamide N-methyltransferase
211430_s_at	0.0002636	1.06e-07	7.51534	6.88582	4.82921	MIR8071-2///MIR8071-1///IGHV4-31///IGHM///IGHG2///IGHG1	microRNA 8071-2///microRNA 8071-1///immunoglobulin heavy variable 4-31///immunoglobulin heavy constant mu///immunoglobulin heavy constant gamma 2 (G2m marker)///immunoglobulin heavy constant gamma 1 (G1m marker)
201721_s_at	0.0007816	3.86e-07	6.95107	6.23748	3.04689	LAPTM5	lysosomal protein transmembrane 5
208690_s_at	0.0010259	6.1e-07	6.7548	6.17952	1.72955	PDLIM1	PDZ and LIM domain 1
200665_s_at	0.0010259	6.74e-07	6.71211	6.01163	2.03791	SPARC	secreted protein acidic and cysteine rich
211366_x_at	0.0010268	9.68e-07	6.5586	5.73444	1.73622	CASP1	caspase 1
215121_x_at	0.0009916	5.34e-07	6.81142	5.67976	3.72226	CYAT1///IGLV1-44///IGLC1	immunoglobulin lambda light chain-like///immunoglobulin lambda variable 1-44///immunoglobulin lambda constant 1
217767_at	0.0010259	8.25e-07	6.62597	5.67697	3.58461	C3	complement component 3
202207_at	0.0010259	7.73e-07	6.65382	5.61112	3.08763	ARL4C	ADP ribosylation factor like GTPase 4C
212588_at	0.0010259	8.29e-07	6.62421	5.52538	3.17341	PTPRC	protein tyrosine phosphatase, receptor type C
209970_x_at	0.0010585	1.19e-06	6.47225	5.51644	1.9382	CASP1	caspase 1
204620_s_at	0.0010427	1.03e-06	6.53246	5.49638	3.576	VCAN	versican
206978_at	0.0010585	1.15e-06	6.48629	5.44473	2.63795	CCR2	C-C motif chemokine receptor 2
221671_x_at	0.0010259	7.72e-07	6.65421	5.31868	3.51918	IGK///IGKC	immunoglobulin kappa locus///immunoglobulin kappa constant
221651_x_at	0.0010268	9.4e-07	6.57096	5.21743	3.40146	IGK///IGKC	immunoglobulin kappa locus///immunoglobulin kappa constant
214677_x_at	0.0010268	9.2e-07	6.58024	5.17818	4.35033	IGLC1	immunoglobulin lambda constant 1
219607_s_at	0.0012238	1.52e-06	6.36782	5.17112	2.69189	MS4A4A	membrane spanning 4-domains A4A
201939_at	0.0012238	1.57e-06	6.35534	5.12952	2.65447	PLK2	polo like kinase 2
206552_s_at	0.0012238	1.59e-06	6.34916	5.06023	3.00217	TAC1	tachykinin precursor 1
221731_x_at	0.0010585	1.14e-06	6.48956	5.00471	4.12554	VCAN	versican
205174_s_at	0.0014461	1.97e-06	6.26046	4.95248	2.29156	QPCT	glutaminyl-peptide cyclotransferase
212998_x_at	0.0014461	2.08e-06	6.23848	4.88265	2.37735	LOC101060835///HLA-DQB1	HLA class II histocompatibility antigen, DQ beta 1 chain-like///major histocompatibility complex, class II, DQ beta 1
201645_at	0.0014461	2.02e-06	6.24977	4.87587	3.15584	TNC	tenascin C
209138_x_at	0.0012238	1.45e-06	6.38755	4.80797	4.01307	IGLC1	immunoglobulin lambda constant 1
214669_x_at	0.0016142	2.39e-06	6.18001	4.7655	2.71507	IGKC	immunoglobulin kappa constant
219479_at	0.001854	2.83e-06	6.11027	4.73575	1.41487	KDELC1	KDEL motif containing 1
201852_x_at	0.0019011	3.07e-06	6.07629	4.50102	2.95178	COL3A1	collagen type III alpha 1 chain
211742_s_at	0.0020373	3.38e-06	6.03643	4.42109	2.78381	EVI2B	ecotropic viral integration site 2B
211734_s_at	0.0023785	4.06e-06	5.96173	4.39615	1.71043	FCER1A	Fc fragment of IgE receptor Ia
203636_at	0.0023938	4.19e-06	5.94842	4.35898	1.40418	MID1	midline 1
200644_at	0.0024508	4.51e-06	5.91823	4.29781	1.6478	MARCKSL1	MARCKS like 1
214453_s_at	0.0025354	4.78e-06	5.89444	4.23545	1.8437	IFI44	interferon induced protein 44
211161_s_at	0.0019011	3.05e-06	6.0791	4.20306	3.32154	COL3A1	collagen type III alpha 1 chain
203637_s_at	0.0025802	5.07e-06	5.87071	4.18759	1.71661	MID1	midline 1
203964_at	0.0025802	5.66e-06	5.82557	4.07391	1.47722	NMI	N-myc and STAT interactor
221840_at	0.0025802	5.8e-06	5.81497	4.05583	1.57742	PTPRE	protein tyrosine phosphatase, receptor type E
208296_x_at	0.0025802	5.64e-06	5.82652	4.04886	2.09158	TNFAIP8	TNF alpha induced protein 8
202902_s_at	0.0025802	5.83e-06	5.81314	4.04131	1.91275	CTSS	cathepsin S
212012_at	0.0025802	5.39e-06	5.84538	4.04102	2.23038	PXDN	peroxidasin
206011_at	0.0025802	6.08e-06	5.79623	4.01424	1.60047	CASP1	caspase 1
213293_s_at	0.0025802	5.52e-06	5.83548	4.00772	2.38704	TRIM22	tripartite motif containing 22
211991_s_at	0.0025802	5.55e-06	5.83334	3.97934	2.656	HLA-DPA1	major histocompatibility complex, class II, DP alpha 1
205659_at	0.0025986	6.3e-06	5.78163	3.94645	1.28957	HDAC9	histone deacetylase 9
215379_x_at	0.0024307	4.36e-06	5.93174	3.90896	3.43855	IGLV1-44	immunoglobulin lambda variable 1-44
210260_s_at	0.0025802	6.14e-06	5.79215	3.89593	2.29586	TNFAIP8	TNF alpha induced protein 8
204774_at	0.0025802	6.02e-06	5.8003	3.86895	2.74674	EVI2A	ecotropic viral integration site 2A
221872_at	0.0026399	6.52e-06	5.7677	3.79333	2.75916	RARRES1	retinoic acid receptor responder 1
216598_s_at	0.0030337	7.9e-06	5.68947	3.76595	1.818	CCL2	C-C motif chemokine ligand 2
208792_s_at	0.0030122	7.57e-06	5.70663	3.67738	2.46909	CLU	clusterin
211981_at	0.003292	8.72e-06	5.64933	3.67482	1.66965	COL4A1	collagen type IV alpha 1 chain
208791_at	0.0030337	7.87e-06	5.6907	3.6449	2.47619	CLU	clusterin
208782_at	0.0036533	9.84e-06	5.60028	3.56057	1.73696	FSTL1	follistatin like 1
204959_at	0.003844	1.07e-05	5.56639	3.43389	2.1702	MNDA	myeloid cell nuclear differentiation antigen
205624_at	0.003844	1.06e-05	5.57076	3.42457	2.64463	CPA3	carboxypeptidase A3
200953_s_at	0.0040212	1.16e-05	5.53531	3.40855	1.89087	CCND2	cyclin D2
216699_s_at	0.0039039	1.1e-05	-5.55366	3.40492	-1.36721	KLK1	kallikrein 1
221004_s_at	0.0040444	1.2e-05	5.52069	3.34618	1.40792	ITM2C	integral membrane protein 2C
212013_at	0.0041517	1.26e-05	5.50153	3.33046	1.84658	PXDN	peroxidasin
215223_s_at	0.0041517	1.27e-05	5.49791	3.32207	1.73408	LOC100129518///SOD2	uncharacterized LOC100129518///superoxide dismutase 2, mitochondrial
208747_s_at	0.0040444	1.2e-05	5.52055	3.2892	2.46535	C1S	complement component 1, s subcomponent
206116_s_at	0.0044473	1.4e-05	5.45845	3.22222	1.57386	TPM1	tropomyosin 1 (alpha)
204118_at	0.0046067	1.51e-05	5.42734	3.15582	1.92885	CD48	CD48 molecule
202510_s_at	0.004602	1.49e-05	5.4333	3.14658	1.46789	TNFAIP2	TNF alpha induced protein 2
216231_s_at	0.0044407	1.38e-05	5.46485	3.12853	2.39031	B2M	beta-2-microglobulin
204780_s_at	0.0046183	1.53e-05	5.42084	3.12552	1.50808	FAS	Fas cell surface death receptor
219161_s_at	0.004752	1.64e-05	5.39334	3.07708	1.76034	CKLF-CMTM1///CKLF	CKLF-CMTM1 readthrough///chemokine like factor
203416_at	0.0047374	1.62e-05	5.39984	3.05669	2.2082	CD53	CD53 molecule
36829_at	0.0047374	1.61e-05	-5.40178	3.04306	-1.16357	MIR6883///PER1	microRNA 6883///period circadian clock 1
210982_s_at	0.0049066	1.73e-05	5.37156	3.02041	2.0942	HLA-DRA	major histocompatibility complex, class II, DR alpha
215049_x_at	0.0049066	1.74e-05	5.37014	3.00921	2.15536	CD163	CD163 molecule
205786_s_at	0.0049104	1.8e-05	5.35602	2.97823	1.54828	ITGAM	integrin subunit alpha M
210987_x_at	0.0050237	1.89e-05	5.33599	2.9447	1.93126	TPM1	tropomyosin 1 (alpha)
221933_at	0.0049485	1.84e-05	5.34686	2.93345	1.4029	NLGN4X	neuroligin 4, X-linked
202237_at	0.004602	1.47e-05	5.43807	2.90177	3.57879	LOC101928916///NNMT	uncharacterized LOC101928916///nicotinamide N-methyltransferase
210427_x_at	0.0051389	2.03e-05	5.30819	2.8809	1.86904	ANXA2	annexin A2
205898_at	0.005127	2e-05	5.31371	2.8699	2.18007	CX3CR1	C-X3-C motif chemokine receptor 1
202626_s_at	0.0052266	2.09e-05	5.29686	2.85471	1.93595	LYN	LYN proto-oncogene, Src family tyrosine kinase
208639_x_at	0.0050391	1.92e-05	5.33	2.84563	1.22769	PDIA6	protein disulfide isomerase family A member 6
209360_s_at	0.0052748	2.13e-05	5.28869	2.83461	1.8072	LOC101928269///LOC100506403///RUNX1	uncharacterized LOC101928269///uncharacterized LOC100506403///runt related transcription factor 1
201697_s_at	0.0049104	1.77e-05	5.3629	2.82478	0.928855	DNMT1	DNA (cytosine-5-)-methyltransferase 1
202404_s_at	0.0049104	1.81e-05	5.35484	2.81865	3.107	COL1A2	collagen type I alpha 2 chain
216640_s_at	0.005376	2.2e-05	5.27663	2.79019	1.58715	PDIA6	protein disulfide isomerase family A member 6
212136_at	0.005051	1.95e-05	5.32435	2.78088	1.0701	ATP2B4	ATPase plasma membrane Ca2+ transporting 4
210299_s_at	0.005511	2.28e-05	5.2623	2.77427	1.80762	FHL1	four and a half LIM domains 1
209040_s_at	0.0055302	2.31e-05	5.25657	2.72755	1.50338	PSMB8	proteasome subunit beta 8
202446_s_at	0.0056787	2.42e-05	5.23741	2.7065	1.87433	PLSCR1	phospholipid scramblase 1
219386_s_at	0.0056855	2.54e-05	5.21764	2.65513	1.64645	SLAMF8	SLAM family member 8
201590_x_at	0.0056855	2.64e-05	5.20235	2.63215	1.83421	ANXA2	annexin A2
204279_at	0.0056855	2.67e-05	5.19832	2.62504	1.99233	PSMB9	proteasome subunit beta 9
217478_s_at	0.0056855	2.72e-05	5.19132	2.60213	1.7395	HLA-DMA	major histocompatibility complex, class II, DM alpha
201462_at	0.0056855	2.67e-05	5.19858	2.57587	1.37821	SCRN1	secernin 1
211795_s_at	0.0056855	2.76e-05	5.18495	2.53532	1.38571	FYB	FYN binding protein
202864_s_at	0.0056855	2.78e-05	5.18245	2.52713	1.34476	SP100	SP100 nuclear antigen
203767_s_at	0.0056855	2.78e-05	5.18187	2.51557	1.31179	STS	steroid sulfatase (microsomal), isozyme S
204619_s_at	0.0059244	2.95e-05	5.15813	2.51286	2.98128	VCAN	versican
218983_at	0.0056855	2.75e-05	5.18596	2.51068	1.28902	C1RL	complement C1r subcomponent like
203358_s_at	0.0056695	2.39e-05	5.24231	2.49422	0.847646	EZH2	enhancer of zeste 2 polycomb repressive complex 2 subunit
215076_s_at	0.0057255	2.83e-05	5.17542	2.48743	2.79614	COL3A1	collagen type III alpha 1 chain
208999_at	0.0056855	2.56e-05	5.21586	2.48729	0.986287	2024-09-08	septin 8
205488_at	0.0059992	3.04e-05	5.14597	2.4803	2.40698	GZMA	granzyme A
207668_x_at	0.0056855	2.76e-05	5.18439	2.47835	1.1838	PDIA6	protein disulfide isomerase family A member 6
201426_s_at	0.0056855	2.64e-05	5.20208	2.47027	2.88137	VIM	vimentin
204304_s_at	0.0056855	2.52e-05	5.22169	2.46449	2.99356	PROM1	prominin 1
211980_at	0.0060905	3.2e-05	5.12623	2.43672	2.13724	COL4A1	collagen type IV alpha 1 chain
205833_s_at	0.0056855	2.52e-05	-5.22204	2.40577	-0.730936	PART1	prostate androgen-regulated transcript 1 (non-protein coding)
205159_at	0.0061428	3.34e-05	5.10917	2.40472	2.15577	CSF2RB	colony stimulating factor 2 receptor beta common subunit
204059_s_at	0.0059992	3.04e-05	5.1463	2.39994	1.20917	ME1	malic enzyme 1
202664_at	0.0060905	3.14e-05	5.1336	2.38803	1.29786	WIPF1	WAS/WASL interacting protein family member 1
204563_at	0.0062717	3.49e-05	5.09109	2.37541	1.92098	SELL	selectin L
201798_s_at	0.0062717	3.48e-05	5.0919	2.3745	1.88088	MYOF	myoferlin
205987_at	0.0060905	3.22e-05	5.12388	2.36008	1.25065	CD1C	CD1c molecule
212063_at	0.0062717	3.46e-05	5.09521	2.34414	2.66403	CD44	CD44 molecule (Indian blood group)
205997_at	0.0060905	3.15e-05	5.1322	2.3383	1.11931	ADAM28	ADAM metallopeptidase domain 28
214329_x_at	0.0061121	3.29e-05	5.11504	2.33139	1.25729	TNFSF10	tumor necrosis factor superfamily member 10
201042_at	0.0063716	3.68e-05	5.0698	2.31464	1.72393	TGM2	transglutaminase 2
209173_at	0.0063716	3.69e-05	5.069	2.31342	2.07325	AGR2	anterior gradient 2, protein disulphide isomerase family member
211656_x_at	0.0063365	3.56e-05	5.08378	2.30902	1.48371	LOC101060835///HLA-DQB1	HLA class II histocompatibility antigen, DQ beta 1 chain-like///major histocompatibility complex, class II, DQ beta 1
217986_s_at	0.0060905	3.23e-05	5.12262	2.30605	1.10781	BAZ1A	bromodomain adjacent to zinc finger domain 1A
221024_s_at	0.0063716	3.65e-05	5.07291	2.30596	1.5979	SLC2A10	solute carrier family 2 member 10
216841_s_at	0.0061121	3.29e-05	5.11449	2.29343	1.14243	LOC100129518///SOD2	uncharacterized LOC100129518///superoxide dismutase 2, mitochondrial
219787_s_at	0.0064643	3.77e-05	5.06015	2.26125	1.50557	ECT2	epithelial cell transforming 2
203645_s_at	0.0066062	3.91e-05	5.04539	2.25571	2.14938	CD163	CD163 molecule
203476_at	0.0065294	3.84e-05	5.05309	2.24977	1.552	TPBG	trophoblast glycoprotein
202803_s_at	0.0068018	4.12e-05	5.02478	2.21425	1.78993	ITGB2	integrin subunit beta 2
202503_s_at	0.0067317	4.02e-05	5.03487	2.18901	1.45402	KIAA0101	KIAA0101
213503_x_at	0.006998	4.31e-05	5.00704	2.16933	1.79415	ANXA2	annexin A2
212587_s_at	0.0074102	4.66e-05	4.97613	2.10339	2.13193	PTPRC	protein tyrosine phosphatase, receptor type C
212787_at	0.006998	4.37e-05	5.0018	2.06982	1.29383	YLPM1	YLP motif containing 1
201670_s_at	0.0075852	4.87e-05	4.95854	2.03574	1.63431	MARCKS	myristoylated alanine rich protein kinase C substrate
201341_at	0.006998	4.35e-05	5.00317	2.02509	1.15254	ENC1	ectodermal-neural cortex 1
205402_x_at	0.0063716	3.6e-05	-5.07836	2.0224	-0.775561	PRSS2	protease, serine 2
214803_at	0.0079804	5.27e-05	4.92699	1.99004	2.20658	CDH6	cadherin 6
219666_at	0.0079804	5.28e-05	4.92596	1.98966	1.9805	MS4A6A	membrane spanning 4-domains A6A
215388_s_at	0.0079804	5.24e-05	4.92911	1.98566	1.7841	CFHR1///CFH	complement factor H related 1///complement factor H
219035_s_at	0.0067646	4.07e-05	5.02994	1.97755	0.874955	RNF34	ring finger protein 34
211075_s_at	0.0079804	5.3e-05	4.92447	1.9714	1.77234	CD47	CD47 molecule
201137_s_at	0.0081935	5.52e-05	4.90864	1.94617	1.92112	HLA-DPB1	major histocompatibility complex, class II, DP beta 1
221276_s_at	0.006998	4.33e-05	5.00514	1.94607	0.936531	SYNC	syncoilin, intermediate filament protein
203570_at	0.0079804	5.2e-05	4.93245	1.93791	1.42189	LOXL1	lysyl oxidase like 1
218638_s_at	0.0081935	5.49e-05	4.91067	1.93047	1.67672	LOC100130872///SPON2	uncharacterized LOC100130872///spondin 2
204057_at	0.0082159	5.57e-05	4.9049	1.91964	1.72676	IRF8	interferon regulatory factor 8
202957_at	0.0084061	6e-05	4.8755	1.87163	1.91898	HCLS1	hematopoietic cell-specific Lyn substrate 1
209823_x_at	0.0084061	6e-05	4.87526	1.86784	1.79231	LOC101060835///HLA-DQB1	HLA class II histocompatibility antigen, DQ beta 1 chain-like///major histocompatibility complex, class II, DQ beta 1
209278_s_at	0.0084061	5.93e-05	4.87991	1.8471	3.22575	TFPI2	tissue factor pathway inhibitor 2
208729_x_at	0.0082899	5.69e-05	4.89631	1.8459	1.42432	HLA-B	major histocompatibility complex, class I, B
203882_at	0.0074788	4.73e-05	4.96962	1.84399	0.877211	IRF9	interferon regulatory factor 9
213566_at	0.0084396	6.19e-05	4.86259	1.82902	1.81412	RNASE6	ribonuclease A family member k6
220629_at	0.0075852	4.87e-05	-4.95839	1.82526	-0.820584	KCNQ1DN	KCNQ1 downstream neighbor (non-protein coding)
201648_at	0.0084396	6.17e-05	4.86405	1.80928	1.63297	JAK1	Janus kinase 1
204205_at	0.0086365	6.44e-05	4.84736	1.80799	2.06723	APOBEC3G	apolipoprotein B mRNA editing enzyme catalytic subunit 3G
211864_s_at	0.0082899	5.69e-05	4.8961	1.80383	1.23253	MYOF	myoferlin
205579_at	0.0084396	6.11e-05	4.86786	1.79624	1.46674	HRH1	histamine receptor H1
221773_at	0.0086924	6.52e-05	4.84241	1.77676	1.77666	ELK3	ELK3, ETS transcription factor
202971_s_at	0.0084396	6.22e-05	4.86087	1.77227	1.48221	DYRK2	dual specificity tyrosine phosphorylation regulated kinase 2
209140_x_at	0.0089395	6.77e-05	4.827	1.73255	1.71126	HLA-B	major histocompatibility complex, class I, B
206332_s_at	0.0089617	7e-05	4.81396	1.72957	2.03743	IFI16	interferon gamma inducible protein 16
202968_s_at	0.0084061	5.86e-05	4.88475	1.72622	1.11832	DYRK2	dual specificity tyrosine phosphorylation regulated kinase 2
204875_s_at	0.0089617	6.88e-05	4.8207	1.72389	1.66337	GMDS	GDP-mannose 4,6-dehydratase
201540_at	0.0091594	7.2e-05	4.803	1.68907	1.79778	FHL1	four and a half LIM domains 1
219410_at	0.0089617	6.98e-05	4.81479	1.67242	1.53683	TMEM45A	transmembrane protein 45A
215240_at	0.0084061	5.93e-05	4.8801	1.66675	0.99039	ITGB3	integrin subunit beta 3
203670_at	0.0084061	5.96e-05	-4.87775	1.64119	-0.838491	ARPC4-TTLL3///TTLL3///ARPC4	ARPC4-TTLL3 readthrough///tubulin tyrosine ligase like 3///actin related protein 2/3 complex subunit 4
212298_at	0.0094457	7.82e-05	4.76997	1.62294	2.34332	NRP1	neuropilin 1
201417_at	0.0094212	7.65e-05	4.77841	1.61618	2.42812	SOX4	SRY-box 4
205890_s_at	0.0094457	7.73e-05	4.77464	1.6068	1.69322	UBD///GABBR1	ubiquitin D///gamma-aminobutyric acid type B receptor subunit 1
205910_s_at	0.0091997	7.34e-05	-4.79532	1.60475	-1.46968	CEL	carboxyl ester lipase
202763_at	0.0089395	6.78e-05	4.82653	1.59858	1.16397	CASP3	caspase 3
205532_s_at	0.0096041	8.06e-05	4.75781	1.59632	1.92886	CDH6	cadherin 6
207540_s_at	0.0089617	6.89e-05	4.82035	1.56947	1.12897	SYK	spleen associated tyrosine kinase
201853_s_at	0.0084396	6.18e-05	4.86353	1.56743	0.861561	CDC25B	cell division cycle 25B
208966_x_at	0.0099463	8.39e-05	4.74179	1.5613	2.24581	IFI16	interferon gamma inducible protein 16
212320_at	0.0091997	7.35e-05	4.7945	1.55823	1.27124	TUBB	tubulin beta class I
219833_s_at	0.0089617	6.93e-05	4.81821	1.53645	0.991748	EFHC1	EF-hand domain containing 1
201666_at	0.0102117	8.76e-05	4.72504	1.52163	2.37719	TIMP1	TIMP metallopeptidase inhibitor 1
213537_at	0.0099858	8.47e-05	4.73811	1.51654	1.68891	HLA-DPA1	major histocompatibility complex, class II, DP alpha 1
217850_at	0.0093909	7.58e-05	4.78256	1.51139	1.20365	SNORD19B///GNL3	small nucleolar RNA, C/D box 19B///G protein nucleolar 3
215176_x_at	0.010217	8.87e-05	4.71978	1.51118	2.55983	IGK///IGKC	immunoglobulin kappa locus///immunoglobulin kappa constant
221875_x_at	0.0094457	7.79e-05	4.77123	1.48432	1.21697	HLA-F	major histocompatibility complex, class I, F
211053_at	0.0084396	6.25e-05	-4.85894	1.47138	-0.687121	KCNG1	potassium voltage-gated channel modifier subfamily G member 1
209341_s_at	0.0091997	7.35e-05	4.79467	1.46673	1.01792	IKBKB	inhibitor of kappa light polypeptide gene enhancer in B-cells, kinase beta
219947_at	0.0105383	9.37e-05	4.69825	1.46128	2.0823	CLEC4A	C-type lectin domain family 4 member A
205939_at	0.010217	8.85e-05	-4.72087	1.45827	-1.60762	CYP3A7-CYP3A51P///CYP3A7	CYP3A7-CYP3A51P readthrough///cytochrome P450 family 3 subfamily A member 7
210915_x_at	0.0105383	9.35e-05	4.69889	1.4557	1.91989	TRBC1	T cell receptor beta constant 1
204060_s_at	0.010217	8.9e-05	4.71865	1.44569	1.54794	PRKY///PRKX	protein kinase, Y-linked, pseudogene///protein kinase, X-linked
209369_at	0.0106895	9.66e-05	4.68609	1.43458	2.08942	ANXA3	annexin A3
208894_at	0.0106895	9.86e-05	4.67786	1.41528	2.16105	HLA-DRA	major histocompatibility complex, class II, DR alpha
202686_s_at	0.0106895	9.85e-05	4.67817	1.38009	1.70769	AXL	AXL receptor tyrosine kinase
220146_at	0.0106895	9.76e-05	4.68178	1.37041	1.57342	TLR7	toll like receptor 7
212473_s_at	0.0107769	0.0001	4.67171	1.35838	1.68472	MICAL2	microtubule associated monooxygenase, calponin and LIM domain containing 2
201640_x_at	0.0094457	7.89e-05	-4.76655	1.35505	-0.840326	CLPTM1	CLPTM1, transmembrane protein
205269_at	0.010906	0.000103	4.65957	1.34702	1.75087	LCP2	lymphocyte cytosolic protein 2
209752_at	0.0106895	9.74e-05	4.68288	1.34465	1.41801	REG1A	regenerating family member 1 alpha
218014_at	0.0094457	7.86e-05	4.76811	1.33649	0.875524	NUP85	nucleoporin 85
205047_s_at	0.0106895	9.88e-05	4.67687	1.32172	1.44603	ASNS	asparagine synthetase (glutamine-hydrolyzing)
221528_s_at	0.0093909	7.59e-05	4.78189	1.32135	0.765188	ELMO2	engulfment and cell motility 2
207996_s_at	0.0106795	9.54e-05	4.69096	1.32018	1.32247	LDLRAD4	low density lipoprotein receptor class A domain containing 4
206392_s_at	0.0108231	0.000102	4.6662	1.30342	1.40587	RARRES1	retinoic acid receptor responder 1
206226_at	0.0114255	0.00011	-4.63582	1.29423	-2.7961	HRG	histidine rich glycoprotein
218009_s_at	0.0101829	8.68e-05	4.72825	1.2925	1.00028	PRC1	protein regulator of cytokinesis 1
222049_s_at	0.0114255	0.000113	-4.62507	1.27396	-1.91596	RBP4	retinol binding protein 4
201012_at	0.0114863	0.000114	4.61865	1.27064	2.51584	ANXA1	annexin A1
217966_s_at	0.0108009	0.000101	4.66892	1.26823	1.33328	FAM129A	family with sequence similarity 129 member A
202357_s_at	0.0115132	0.000115	4.61594	1.25787	2.34863	CFB	complement factor B
204007_at	0.0115276	0.000116	4.61367	1.2542	1.84073	FCGR3B	Fc fragment of IgG receptor IIIb
210495_x_at	0.0116015	0.000118	4.6076	1.25097	2.11257	FN1	fibronectin 1
204341_at	0.0105383	9.32e-05	4.70016	1.24455	1.02381	TRIM16	tripartite motif containing 16
201890_at	0.0114255	0.000112	4.62885	1.241	1.61162	RRM2	ribonucleotide reductase regulatory subunit M2
221261_x_at	0.0113236	0.000108	4.6426	1.22618	1.35695	SNORA11E///SNORA11D///MAGED4///MAGED4B	small nucleolar RNA, H/ACA box 11E///small nucleolar RNA, H/ACA box 11D///MAGE family member D4///MAGE family member D4B
211529_x_at	0.010906	0.000103	4.65939	1.21938	1.24603	HLA-G	major histocompatibility complex, class I, G
208736_at	0.0114255	0.000113	4.62449	1.21365	1.42909	ARPC3	actin related protein 2/3 complex subunit 3
207180_s_at	0.0103912	9.1e-05	4.70989	1.20918	0.918377	HTATIP2	HIV-1 Tat interactive protein 2
201063_at	0.0114255	0.000112	4.62899	1.20448	1.44225	RCN1	reticulocalbin 1
211990_at	0.0117931	0.000123	4.59071	1.20264	2.24346	HLA-DPA1	major histocompatibility complex, class II, DP alpha 1
201744_s_at	0.0117931	0.000122	4.59386	1.19977	2.41695	LUM	lumican
203083_at	0.0118864	0.000126	4.58169	1.1879	2.37363	THBS2	thrombospondin 2
214836_x_at	0.0118864	0.000126	4.5792	1.18421	2.40514	IGK///IGKC	immunoglobulin kappa locus///immunoglobulin kappa constant
216442_x_at	0.0118864	0.00013	4.5692	1.16254	2.13206	FN1	fibronectin 1
203895_at	0.0114863	0.000114	4.61935	1.14864	1.33523	PLCB4	phospholipase C beta 4
212912_at	0.0106895	9.76e-05	4.682	1.14543	0.929223	RPS6KA2	ribosomal protein S6 kinase A2
207057_at	0.0116131	0.000118	-4.60545	1.11697	-1.36321	SLC16A7	solute carrier family 16 member 7
209199_s_at	0.0117093	0.00012	4.5987	1.11093	1.37306	MEF2C	myocyte enhancer factor 2C
202376_at	0.0123073	0.000138	4.54365	1.10534	2.6513	SERPINA3	serpin family A member 3
201876_at	0.0114255	0.000113	4.62435	1.08922	1.05562	PON2	paraoxonase 2
[truncated: 22,046 more rows]
